# Supplementary material for: Identification of QTL for perenniality and floral scent in cowpea (Vigna unguiculata [L.] Walp.)
Source: PLoS One. 2020 Apr 28;15(4):e0229167. doi: 10.1371/journal.pone.0229167 (PMC7188242; doi:10.1371/journal.pone.0229167)
Supplement: S1 Table — (XLSX) [file pone.0229167.s003.xlsx]

## Sheet: Phenotypic data
RILs	Flower scent	Plant longevity
IT99K-573-1-1	0	123
TVNu-1158	1	700
CW-003	0	275
CW-004	0	273
CW-007	1	307
CW-009	1	207
CW-011	1	275
CW-014	1	290
CW-015	1	169
CW-016	1	228
CW-017	1	128
CW-018	1	263
CW-019	0	307
CW-020	1	720
CW-022	1	383
CW-024	0	279
CW-026	0	328
CW-028	0	313
CW-030	0	321
CW-032	1	319
CW-033	0	277
CW-035	1	155
CW-038	0	247
CW-039	0	263
CW-040	0	250
CW-041	0	352
CW-042	0	297
CW-043	1	307
CW-045	1	263
CW-046	0	335
CW-047	0	270
CW-049	1	277
CW-050	1	682
CW-054	0	297
CW-056	0	293
CW-057	1	279
CW-058	0	321
CW-059	0	138
CW-060	0	502
CW-061	1	135
CW-062	0	169
CW-063	1	576
CW-065	0	275
CW-066	1	158
CW-067	1	335
CW-068	0	651
CW-073	0	257
CW-075	0	287
CW-076	0	277
CW-078	1	212
CW-079	0	175
CW-082	0	151
CW-083	1	189
CW-084	0	277
CW-086	1	293
CW-087	1	257
CW-089	0	529
CW-090	0	290
CW-092	0	277
CW-094	1	307
CW-095	0	300
CW-097	0	421
CW-098	1	258
CW-100	1	NA
CW-101	0	554
CW-103	0	307
CW-104	0	267
CW-105	0	314
CW-106	0	176
CW-109	0	267
CW-111	0	328
CW-113	0	277
CW-114	0	297
CW-115	0	257
CW-119	1	161
CW-121	0	158
CW-123	1	279
CW-125	0	386
CW-126	0	303
CW-127	0	328
CW-128	0	303
CW-129	0	332
CW-130	1	335
CW-132	0	255
CW-133	0	250
CW-134	0	723
CW-136	1	675
CW-138	0	212
CW-139	0	335
CW-141	0	279
CW-142	0	313
CW-143	0	NA
CW-144	0	313
CW-145	1	236
CW-146	0	303
CW-147	0	665
CW-148	0	256
CW-149	0	279
CW-151	0	300
CW-152	1	254
CW-154	0	293
CW-155	0	259
CW-156	1	573
CW-159	1	328
CW-161	0	314
CW-163	1	300
CW-165	0	600
CW-166	0	176
CW-168	0	444
CW-169	0	328
CW-170	0	774
CW-171	0	285
CW-172	0	NA
CW-173	0	297
CW-174	0	259
CW-175	1	532
CW-176	0	297
CW-177	0	544
CW-178	0	307
CW-179	0	183
CW-181	0	183
CW-182	0	257
CW-183	0	571
CW-184	0	436
CW-185	0	300
CW-186	1	NA
CW-187	0	529
CW-188	1	307
CW-189	0	307
CW-190	0	133
CW-191	0	290
CW-193	0	495
CW-194	0	207
CW-195	1	279
CW-197	1	563
CW-199	0	319
CW-200	0	297
CW-201	1	753
CW-202	0	504
CW-203	0	263
CW-204	0	277
CW-205	0	263
CW-207	0	290
CW-209	1	287
CW-210	0	216
CW-214	0	295
CW-215	0	309
CW-216	1	289
CW-217	0	201
CW-218	0	255
CW-219	0	183
CW-220	1	307
CW-222	1	217
CW-224	0	760
CW-225	0	216
CW-227	0	313
CW-229	0	252
CW-231	0	566
CW-232	0	277
CW-234	1	NA
CW-235	1	693
CW-236	0	204
CW-237	0	161
CW-238	0	293
CW-239	0	610
CW-240	1	592
CW-241	1	497
CW-243	0	161
CW-244	0	332
CW-246	0	257
CW-247	0	148
CW-249	0	309
