# Supplementary material for: Identification of QTL for perenniality and floral scent in cowpea (Vigna unguiculata [L.] Walp.)
Source: PLoS One. 2020 Apr 28;15(4):e0229167. doi: 10.1371/journal.pone.0229167 (PMC7188242; doi:10.1371/journal.pone.0229167)
Supplement: S2 Table — (XLSX) [file pone.0229167.s004.xlsx]

## Sheet:  Plant longevity QTL Vu08
locusName	transcriptName	peptideName	chromosome	start(bp)	end(bp)	strand	Human-Readable-Description	Gene-Ontology-ID (Name)	Pfam	Panther	KOG	ec	KO	Defline	GO	Best-hit-arabi-name	arabi-symbol	arabi-defline
Vigun08g212500	Vigun08g212500.1	Vigun08g212500.1.p	Vu08	37386343	37390692	+	ATP binding/protein serine/threonine kinase [Glycine max]	GO:0004672 (protein kinase activity), GO:0004674 (protein serine/threonine kinase activity), GO:0005515 (protein binding), GO:0005524 (ATP binding), GO:0006468 (protein phosphorylation)	PF08263,PF00069,PF13855	PTHR27000,PTHR27000:SF186	KOG1187	2.7.11.1		(1 of 53) PF00069//PF08263//PF13855 - Protein kinase domain (Pkinase) // Leucine rich repeat N-terminal domain (LRRNT_2) // Leucine rich repeat (LRR_8)	GO:0006468,GO:0005524,GO:0004672,GO:0005515	AT5G56040.2		Leucine-rich receptor-like protein kinase family protein
Vigun08g212600	Vigun08g212600.1	Vigun08g212600.1.p	Vu08	37392155	37396150	-	PREDICTED: uncharacterized protein LOC100783629 isoform X1 [Glycine max]	GO:0006282 (regulation of DNA repair)	PF02631	PTHR33602,PTHR33602:SF1				(1 of 1) PTHR33602:SF1 - REGULATORY PROTEIN RECX	GO:0006282	AT3G13226.1		regulatory protein RecX family protein
Vigun08g212700	Vigun08g212700.1	Vigun08g212700.1.p	Vu08	37396866	37397795	-	Plant protein of unknown function (DUF868) LENGTH=285		PF05910	PTHR31972,PTHR31972:SF2				(1 of 16) PF05910 - Plant protein of unknown function (DUF868) (DUF868)		AT2G04220.1		Plant protein of unknown function (DUF868)
Vigun08g212800	Vigun08g212800.1	Vigun08g212800.1.p	Vu08	37398683	37409186	-	ATP binding microtubule motor family protein LENGTH=1039	GO:0003777 (microtubule motor activity), GO:0005515 (protein binding), GO:0005524 (ATP binding), GO:0005871 (kinesin complex), GO:0007018 (microtubule-based movement), GO:0008017 (microtubule binding)	PF00307,PF00225	PTHR24115,PTHR24115:SF512	KOG0239	3.6.4.5	K10406	(1 of 13) K10406 - kinesin family member C2/C3 (KIFC2_3)	GO:0005515,GO:0008017,GO:0007018,GO:0005524,GO:0003777,GO:0005871	AT3G44730.1	ATKP1,KP1	kinesin-like protein 1
Vigun08g212900	Vigun08g212900.1	Vigun08g212900.1.p	Vu08	37413061	37413414	+	| Non-specific lipid-transfer protein, putative | LC | chr7:27235957-27236400 | 20130731	GO:0006869 (lipid transport), GO:0008289 (lipid binding)	PF14368	PTHR33076,PTHR33076:SF14				(1 of 71) PF14368 - Probable lipid transfer (LTP_2)		AT4G33355.1		Bifunctional inhibitor/lipid-transfer protein/seed storage 2S albumin superfamily protein
Vigun08g213000	Vigun08g213000.1	Vigun08g213000.1.p	Vu08	37417633	37425773	+	uridine kinase-like 4 LENGTH=469	GO:0004849 (uridine kinase activity), GO:0005524 (ATP binding), GO:0008152 (metabolic process), GO:0016301 (kinase activity)	PF00485,PF14681	PTHR10285,PTHR10285:SF75		2.4.2.9,2.7.1.48	K00876	(1 of 5) 2.4.2.9//2.7.1.48 - Uracil phosphoribosyltransferase / UMP pyrophosphorylase // Uridine kinase / Uridine monophosphokinase	GO:0016301,GO:0008152,GO:0005524	AT4G26510.1	UKL4	uridine kinase-like 4
Vigun08g213100	Vigun08g213100.1	Vigun08g213100.1.p	Vu08	37427115	37429525	+	fructose-bisphosphate aldolase 2 LENGTH=398	GO:0003824 (catalytic activity), GO:0004332 (fructose-bisphosphate aldolase activity), GO:0006096 (glycolysis)	PF00274	PTHR11627,PTHR11627:SF19		4.1.2.13	K01623	(1 of 1) PTHR11627:SF19 - FRUCTOSE-BISPHOSPHATE ALDOLASE-RELATED	GO:0006096,GO:0004332	AT4G26530.1		Aldolase superfamily protein
Vigun08g213200	Vigun08g213200.1	Vigun08g213200.1.p	Vu08	37429870	37431437	-	Late embryogenesis abundant (LEA) hydroxyproline-rich glycoprotein family LENGTH=268		PF03168	PTHR31852,PTHR31852:SF4				(1 of 58) PF03168 - Late embryogenesis abundant protein (LEA_2)		AT4G26490.1		Late embryogenesis abundant (LEA) hydroxyproline-rich glycoprotein family
Vigun08g213300	Vigun08g213300.1	Vigun08g213300.1.p	Vu08	37433003	37434090	+	Heavy metal transport/detoxification superfamily protein LENGTH=181	GO:0030001 (metal ion transport), GO:0046872 (metal ion binding)		PTHR22814,PTHR22814:SF34	KOG1603			(1 of 5) PTHR22814:SF34 - COPPER TRANSPORT PROTEIN-RELATED		AT3G20180.1		Copper transport protein family
Vigun08g213400	Vigun08g213400.1	Vigun08g213400.1.p	Vu08	37436850	37437568	-	PREDICTED: uncharacterized protein LOC102665099 [Glycine max]			PTHR36753						AT3G13275.1
Vigun08g213500	Vigun08g213500.1	Vigun08g213500.1.p	Vu08	37440242	37441395	-	Chaperone DnaJ-domain superfamily protein LENGTH=157		PF00226	PTHR24078				(1 of 122) PTHR24078 - DNAJ HOMOLOG SUBFAMILY C MEMBER		AT3G13310.1		Chaperone DnaJ-domain superfamily protein
Vigun08g213600	Vigun08g213600.1	Vigun08g213600.1.p	Vu08	37443551	37448217	+	PREDICTED: probable galactinol--sucrose galactosyltransferase 2-like isoform X2 [Glycine max]	GO:0003824 (catalytic activity)	PF05691	PTHR31268,PTHR31268:SF4			K06617	(1 of 1) PTHR31268:SF4 - GALACTINOL--SUCROSE GALACTOSYLTRANSFERASE 1-RELATED		AT1G55740.1	AtSIP1,SIP1	seed imbibition 1
Vigun08g213700	Vigun08g213700.1	Vigun08g213700.1.p	Vu08	37448313	37451817	+	| cytochrome C oxidase assembly protein COX15 | HC | chr5:42354450-42358871 | 20130731	GO:0006784 (heme a biosynthetic process), GO:0016020 (membrane), GO:0055114 (oxidation-reduction process)	PF02628	PTHR23289,PTHR23289:SF2			K02259	(1 of 1) K02259 - cytochrome c oxidase assembly protein subunit 15 (COX15)	GO:0055114,GO:0016627,GO:0016021,GO:0006784	AT5G56090.1	COX15	cytochrome c oxidase 15
Vigun08g213800	Vigun08g213800.1	Vigun08g213800.1.p	Vu08	37459054	37464210	+	| transmembrane amino acid transporter family protein | HC | chr3:24412212-24415818 | 20130731		PF03222	PTHR22950,PTHR22950:SF228	KOG1303			(1 of 3) PTHR22950:SF228 - AMINO ACID PERMEASE 7-RELATED	GO:0003333	AT5G23810.1	AAP7	amino acid permease 7
Vigun08g213900	Vigun08g213900.1	Vigun08g213900.1.p	Vu08	37464452	37468575	-	CCCH-type zinc fingerfamily protein with RNA-binding domain LENGTH=481	GO:0000166 (nucleotide binding), GO:0003676 (nucleic acid binding), GO:0046872 (metal ion binding)	PF16131,PF00076	PTHR14089,PTHR14089:SF6			K12872	(1 of 2) K12872 - pre-mRNA-splicing factor RBM22/SLT11 (RBM22, SLT11)	GO:0003676	AT1G07360.1		CCCH-type zinc fingerfamily protein with RNA-binding domain
Vigun08g214000	Vigun08g214000.1	Vigun08g214000.1.p	Vu08	37470590	37474418	+	| transmembrane amino acid transporter family protein | HC | chr3:24429209-24434376 | 20130731		PF01490	PTHR22950,PTHR22950:SF277	KOG1303			(1 of 2) PTHR22950//PTHR22950:SF277 - AMINO ACID TRANSPORTER // SUBFAMILY NOT NAMED		AT5G23810.1	AAP7	amino acid permease 7
Vigun08g214100	Vigun08g214100.1	Vigun08g214100.1.p	Vu08	37474514	37478091	-	PREDICTED: nuclear transcription factor Y subunit A-9-like isoform X4 [Glycine max]	GO:0003677 (DNA binding), GO:0003700 (sequence-specific DNA binding transcription factor activity), GO:0016602 (CCAAT-binding factor complex)	PF02045	PTHR12632,PTHR12632:SF14			K08064	(1 of 2) PTHR12632:SF14 - NUCLEAR TRANSCRIPTION FACTOR Y SUBUNIT A-1-RELATED	GO:0006355,GO:0003700	AT3G20910.1	NF-YA9	nuclear factor Y, subunit A9
Vigun08g214200	Vigun08g214200.1	Vigun08g214200.1.p	Vu08	37481207	37481416	-	PREDICTED: uncharacterized protein LOC102664626 [Glycine max]			PTHR33142,PTHR33142:SF4						AT3G20898.1
Vigun08g214300	Vigun08g214300.1	Vigun08g214300.1.p	Vu08	37484272	37486763	+	Chaperonin-like RbcX protein LENGTH=203		PF02341	PTHR33791,PTHR33791:SF4				(1 of 2) PTHR33791:SF4 - CHAPERONIN-LIKE RBCX PROTEIN		AT5G19855.1		Chaperonin-like RbcX protein
Vigun08g214400	Vigun08g214400.1	Vigun08g214400.1.p	Vu08	37488181	37495142	-	PREDICTED: armadillo repeat-containing protein 8-like [Glycine max]	GO:0005488 (binding), GO:0005515 (protein binding)	PF12755,PF00514	PTHR15651,PTHR15651:SF7	KOG1293			(1 of 2) PTHR15651:SF7 - ARMADILLO REPEAT-CONTAINING PROTEIN 8	GO:0005515	AT1G51350.1		ARM repeat superfamily protein
Vigun08g214500	Vigun08g214500.1	Vigun08g214500.1.p	Vu08	37495764	37499369	-	PREDICTED: galacturonosyltransferase 8-like [Glycine max]		PF01501	PTHR32116,PTHR32116:SF19		2.4.1.43	K13648	(1 of 2) PTHR32116:SF19 - GALACTURONOSYLTRANSFERASE 8	GO:0016757,GO:0047262	AT3G25140.1	GAUT8,QUA1	Nucleotide-diphospho-sugar transferases superfamily protein
Vigun08g214600	Vigun08g214600.1	Vigun08g214600.1.p	Vu08	37504120	37510370	+	PREDICTED: neutral ceramidase-like isoform 1 [Glycine max]		PF17048,PF04734	PTHR12670,PTHR12670:SF4		3.5.1.23	K12349	(1 of 3) K12349 - neutral ceramidase (ASAH2)		AT1G07380.1		Neutral/alkaline non-lysosomal ceramidase
Vigun08g214700	Vigun08g214700.1	Vigun08g214700.1.p	Vu08	37511044	37520110	+	| phosphopyruvate hydratase | HC | chr7:41939728-41944998 | 20130731	GO:0000015 (phosphopyruvate hydratase complex), GO:0000287 (magnesium ion binding), GO:0004634 (phosphopyruvate hydratase activity), GO:0006096 (glycolysis)	PF03952,PF00113	PTHR11902,PTHR11902:SF13		4.2.1.11	K01689	(1 of 2) PTHR11902:SF13 - CYTOSOLIC ENOLASE 3	GO:0006096,GO:0004634,GO:0000287,GO:0000015	AT2G29560.1	ENOC	cytosolic enolase
Vigun08g214800	Vigun08g214800.1	Vigun08g214800.1.p	Vu08	37520722	37522288	-	proliferating cell nuclear antigen 2 LENGTH=264	GO:0003677 (DNA binding), GO:0006275 (regulation of DNA replication), GO:0030337 (DNA polymerase processivity factor activity), GO:0043626 (PCNA complex)	PF00705	PTHR11352	KOG1636		K04802	(1 of 2) K04802 - proliferating cell nuclear antigen (PCNA)	GO:0006275,GO:0003677,GO:0030337	AT2G29570.1	ATPCNA2,PCNA2	proliferating cell nuclear antigen 2
Vigun08g214900	Vigun08g214900.1	Vigun08g214900.1.p	Vu08	37529166	37532671	+	Glucose-1-phosphate adenylyltransferase family protein LENGTH=521	GO:0005978 (glycogen biosynthetic process), GO:0008878 (glucose-1-phosphate adenylyltransferase activity), GO:0009058 (biosynthetic process), GO:0016779 (nucleotidyltransferase activity)	PF00483	PTHR22572,PTHR22572:SF101	KOG1322	2.7.7.27	K00975	(1 of 1) PTHR22572:SF101 - GLUCOSE-1-PHOSPHATE ADENYLYLTRANSFERASE SMALL SUBUNIT, CHLOROPLASTIC	GO:0016779,GO:0009058	AT5G48300.1	ADG1,APS1	ADP glucose pyrophosphorylase 1
Vigun08g215000	Vigun08g215000.1	Vigun08g215000.1.p	Vu08	37548370	37552947	+	PREDICTED: transcriptional regulator STERILE APETALA-like [Glycine max]	GO:0005515 (protein binding)								AT5G35770.1	SAP	Transducin/WD40 repeat-like superfamily protein
Vigun08g215100	Vigun08g215100.1	Vigun08g215100.1.p	Vu08	37557348	37563018	-	PREDICTED: phytochromobilin:ferredoxin oxidoreductase, chloroplastic-like isoform X2 [Glycine max]	GO:0010024 (phytochromobilin biosynthetic process), GO:0050897 (cobalt ion binding), GO:0055114 (oxidation-reduction process)	PF05996	PTHR34557,PTHR34557:SF1		1.3.7.4	K08101	(1 of 1) 1.3.7.4 - Phytochromobilin:ferredoxin oxidoreductase / Phytochromobilin synthase	GO:0055114,GO:0050897,GO:0016636,GO:0010024	AT3G09150.2	ATHY2,GUN3,HY2	phytochromobilin:ferredoxin oxidoreductase, chloroplast / phytochromobilin synthase (HY2)
Vigun08g215200	Vigun08g215200.1	Vigun08g215200.1.p	Vu08	37570738	37571935	+	Unknown protein
Vigun08g215300	Vigun08g215300.1	Vigun08g215300.1.p	Vu08	37573267	37573719	+	F-box family protein LENGTH=157	GO:0005515 (protein binding)	PF12937	PTHR20995				(1 of 52) PF12937 - F-box-like (F-box-like)	GO:0005515	AT5G48170.1	SLY2	F-box family protein
Vigun08g215400	Vigun08g215400.1	Vigun08g215400.1.p	Vu08	37576557	37580169	+	PREDICTED: dnaJ homolog subfamily B member 14-like [Glycine max]		PF00226,PF11926	PTHR24078,PTHR24078:SF277				(1 of 1) PTHR24078//PTHR24078:SF277 - DNAJ HOMOLOG SUBFAMILY C MEMBER // SUBFAMILY NOT NAMED		AT2G05250.1		DNAJ heat shock N-terminal domain-containing protein
Vigun08g215500	Vigun08g215500.1	Vigun08g215500.1.p	Vu08	37581987	37593083	+	| LRR and NB-ARC domain disease resistance protein | HC | chr3:28475653-28470770 | 20130731	GO:0006952 (defense response), GO:0043531 (ADP binding)	PF00931	PTHR23155,PTHR23155:SF554	KOG4658			(1 of 14) PTHR23155//PTHR23155:SF554 - LEUCINE-RICH REPEAT-CONTAINING PROTEIN // SUBFAMILY NOT NAMED	GO:0043531	AT4G10780.1		LRR and NB-ARC domains-containing disease resistance protein
Vigun08g215600	Vigun08g215600.1	Vigun08g215600.1.p	Vu08	37619314	37626500	+	Disease resistance protein (TIR-NBS-LRR class) family LENGTH=1068	GO:0006952 (defense response), GO:0043531 (ADP binding)	PF00931	PTHR23155,PTHR23155:SF554	KOG4658			(1 of 14) PTHR23155//PTHR23155:SF554 - LEUCINE-RICH REPEAT-CONTAINING PROTEIN // SUBFAMILY NOT NAMED	GO:0043531	AT1G12280.1		LRR and NB-ARC domains-containing disease resistance protein
Vigun08g215700	Vigun08g215700.1	Vigun08g215700.1.p	Vu08	37647529	37655701	+	Disease resistance protein (TIR-NBS-LRR class) family LENGTH=1068	GO:0006952 (defense response), GO:0043531 (ADP binding)	PF00931	PTHR23155,PTHR23155:SF554	KOG4658			(1 of 14) PTHR23155//PTHR23155:SF554 - LEUCINE-RICH REPEAT-CONTAINING PROTEIN // SUBFAMILY NOT NAMED	GO:0043531	AT4G26090.1	RPS2	NB-ARC domain-containing disease resistance protein
Vigun08g215800	Vigun08g215800.1	Vigun08g215800.1.p	Vu08	37654987	37657398	-	unknown protein; BEST Arabidopsis thaliana protein match is: unknown protein . LENGTH=145			PTHR35110,PTHR35110:SF1						AT5G49410.2
Vigun08g215900	Vigun08g215900.1	Vigun08g215900.1.p	Vu08	37660186	37663682	+	Sterile alpha motif (SAM) domain-containing protein LENGTH=125	GO:0005515 (protein binding)	PF07647	PTHR24176		2.7.12.1,2.7.10.2		(1 of 1) 2.7.10.2//2.7.12.1 - Non-specific protein-tyrosine kinase / Cytoplasmic protein tyrosine kinase // Dual-specificity kinase	GO:0005515	AT3G07760.1		Sterile alpha motif (SAM) domain-containing protein
Vigun08g216000	Vigun08g216000.1	Vigun08g216000.1.p	Vu08	37666717	37673691	+	Nucleoporin, Nup133/Nup155-like LENGTH=1285	GO:0005515 (protein binding)	PF03177,PF08801	PTHR13405,PTHR13405:SF11			K14300	(1 of 1) K14300 - nuclear pore complex protein Nup133 (NUP133)		AT2G05120.1		Nucleoporin, Nup133/Nup155-like
Vigun08g216100	Vigun08g216100.1	Vigun08g216100.1.p	Vu08	37675173	37679270	+	PREDICTED: calcium-transporting ATPase 12, plasma membrane-type-like [Glycine max]	GO:0000166 (nucleotide binding), GO:0046872 (metal ion binding)	PF00122,PF00689	PTHR24093,PTHR24093:SF266	KOG0204	3.6.3.8	K01537	(1 of 1) KOG0204 - Calcium transporting ATPase	GO:0046872,GO:0000166	AT3G63380.1		ATPase E1-E2 type family protein / haloacid dehalogenase-like hydrolase family protein
Vigun08g216200	Vigun08g216200.1	Vigun08g216200.1.p	Vu08	37679288	37684125	+	photosystem II light harvesting complex gene 2.1 LENGTH=265		PF14870	PTHR32010,PTHR32010:SF6				(1 of 2) PTHR32010:SF6 - PHOTOSYSTEM II STABILITY/ASSEMBLY FACTOR HCF136, CHLOROPLASTIC		AT5G23120.1	HCF136	photosystem II stability/assembly factor, chloroplast (HCF136)
Vigun08g216300	Vigun08g216300.1	Vigun08g216300.1.p	Vu08	37686504	37688165	+	chlorophyll A/B binding protein 3 LENGTH=267	GO:0016020 (membrane)	PF00504	PTHR21649,PTHR21649:SF8			K08913	(1 of 1) K08913 - light-harvesting complex II chlorophyll a/b binding protein 2 (LHCB2)	GO:0016020,GO:0009765	AT2G05100.1	LHCB2,LHCB2.1	photosystem II light harvesting complex gene 2.1
Vigun08g216400	Vigun08g216400.1	Vigun08g216400.1.p	Vu08	37689084	37692467	+	| DNA-directed RNA polymerase II subunit Rpb7 | HC | chr4:38520719-38524543 | 20130731	GO:0003723 (RNA binding), GO:0003899 (DNA-directed RNA polymerase activity)	PF00575,PF03876	PTHR12709	KOG3298	2.7.7.6	K03015	(1 of 2) K03015 - DNA-directed RNA polymerase II subunit RPB7 (RPB7, POLR2G)	GO:0003676,GO:0006351,GO:0003899	AT5G59180.1	NRPB7	DNA-directed RNA polymerase II
Vigun08g216500	Vigun08g216500.1	Vigun08g216500.1.p	Vu08	37693800	37694836	+	PREDICTED: uncharacterized protein LOC102661291 [Glycine max]			PTHR34570,PTHR34570:SF2
Vigun08g216600	Vigun08g216600.1	Vigun08g216600.1.p	Vu08	37696289	37702004	+	HEAT SHOCK PROTEIN 89.1 LENGTH=799	GO:0005524 (ATP binding), GO:0006457 (protein folding), GO:0006950 (response to stress), GO:0051082 (unfolded protein binding)	PF02518,PF00183	PTHR11528,PTHR11528:SF41			K09487	(1 of 3) K09487 - heat shock protein 90kDa beta (HSP90B, TRA1)	GO:0051082,GO:0006950,GO:0006457,GO:0005524	AT3G07770.1	AtHsp90-6,AtHsp90.6,Hsp89.1	HEAT SHOCK PROTEIN 89.1
Vigun08g216700	Vigun08g216700.1	Vigun08g216700.1.p	Vu08	37702263	37706811	-	Pentatricopeptide repeat (PPR) superfamily protein LENGTH=508	GO:0005515 (protein binding)	PF13041	PTHR24015,PTHR24015:SF425				(1 of 489) PF13041 - PPR repeat family (PPR_2)		AT3G53170.1		Tetratricopeptide repeat (TPR)-like superfamily protein
Vigun08g216800	Vigun08g216800.1	Vigun08g216800.1.p	Vu08	37707492	37710567	+	PREDICTED: OBERON-like protein-like isoform X6 [Glycine max]	GO:0005515 (protein binding), GO:0008270 (zinc ion binding)	PF07227,PF16312	PTHR21736,PTHR21736:SF20				(1 of 3) PTHR21736:SF20 - PROTEIN OBERON 1-RELATED		AT5G48160.2	OBE2	Protein of unknown function (DUF1423)
Vigun08g216900	Vigun08g216900.1	Vigun08g216900.1.p	Vu08	37710611	37711198	-	Fasciclin-like arabinogalactan family protein LENGTH=268			PTHR36069,PTHR36069:SF2				(1 of 2) PTHR36069:SF2 - FASCICLIN-LIKE ARABINOGALACTAN FAMILY PROTEIN		AT5G26730.1		Fasciclin-like arabinogalactan family protein
Vigun08g217000	Vigun08g217000.1	Vigun08g217000.1.p	Vu08	37723939	37734037	+	Two component signal transduction system hybrid histidine kinase/response regulator with PAS sensory domain n=1 Tax=Shewanella oneidensis (strain MR-1) RepID=Q8EII0_SHEON	GO:0000155 (phosphorelay sensor kinase activity), GO:0000156 (phosphorelay response regulator activity), GO:0000160 (phosphorelay signal transduction system), GO:0004871 (signal transducer activity), GO:0005524 (ATP binding), GO:0007165 (signal transduction), GO:0016020 (membrane), GO:0016310 (phosphorylation)	PF00512,PF02518,PF00072,PF03924	PTHR24423,PTHR24423:SF363		2.7.13.3	K14489	(1 of 2) PTHR24423:SF363 - HISTIDINE KINASE 2	GO:0007165,GO:0000155,GO:0000160	AT5G35750.1	AHK2,HK2	histidine kinase 2
Vigun08g217100	Vigun08g217100.1	Vigun08g217100.1.p	Vu08	37734459	37736414	+	PREDICTED: glucan endo-1,3-beta-glucosidase 12-like [Glycine max]		PF07983	PTHR32227,PTHR32227:SF60		3.2.1.39		(1 of 4) PTHR32227:SF60 - CARBOHYDRATE-BINDING X8 DOMAIN-CONTAINING PROTEIN		AT5G35740.1		Carbohydrate-binding X8 domain superfamily protein
Vigun08g217200	Vigun08g217200.1	Vigun08g217200.1.p	Vu08	37736592	37737890	+	PREDICTED: glucan endo-1,3-beta-glucosidase 12-like [Glycine max]		PF07983	PTHR32227,PTHR32227:SF60		3.2.1.39		(1 of 4) PTHR32227:SF60 - CARBOHYDRATE-BINDING X8 DOMAIN-CONTAINING PROTEIN		AT5G35740.1		Carbohydrate-binding X8 domain superfamily protein
Vigun08g217300	Vigun08g217300.1	Vigun08g217300.1.p	Vu08	37739529	37740451	+	PREDICTED: glucan endo-1,3-beta-glucosidase 12-like [Glycine max]		PF07983	PTHR32227,PTHR32227:SF60		3.2.1.39		(1 of 4) PTHR32227:SF60 - CARBOHYDRATE-BINDING X8 DOMAIN-CONTAINING PROTEIN		AT5G35740.1		Carbohydrate-binding X8 domain superfamily protein
Vigun08g217400	Vigun08g217400.1	Vigun08g217400.1.p	Vu08	37748937	37752550	+	PREDICTED: scarecrow-like transcription factor PAT1-like [Glycine max]		PF03514	PTHR31636,PTHR31636:SF38				(1 of 1) PTHR31636:SF38 - SCARECROW-LIKE PROTEIN 21-RELATED		AT5G48150.1	PAT1	GRAS family transcription factor
Vigun08g217500	Vigun08g217500.1	Vigun08g217500.1.p	Vu08	37753417	37757433	-	WRKY family transcription factor family protein LENGTH=485	GO:0003700 (sequence-specific DNA binding transcription factor activity), GO:0043565 (sequence-specific DNA binding)	PF03106	PTHR31221,PTHR31221:SF41			K18834	(1 of 1) K18834 - WRKY transcription factor 1 (WRKY1)	GO:0043565,GO:0006355,GO:0003700	AT2G04880.2	ATWRKY1,WRKY1,ZAP1	zinc-dependent activator protein-1
Vigun08g217600	Vigun08g217600.1	Vigun08g217600.1.p	Vu08	37759183	37759825	+	Unknown protein
Vigun08g217700	Vigun08g217700.1	Vigun08g217700.1.p	Vu08	37768260	37770174	+	DGCR14-related LENGTH=508		PF09751	PTHR12940	KOG2627		K13118	(1 of 1) K13118 - protein DGCR14 (DGCR14)		AT3G07790.1		DGCR14-related
Vigun08g217800	Vigun08g217800.1	Vigun08g217800.1.p	Vu08	37770920	37773229	+	Protein kinase superfamily protein LENGTH=314	GO:0004672 (protein kinase activity), GO:0005524 (ATP binding), GO:0006468 (protein phosphorylation)	PF00069	PTHR13902,PTHR13902:SF60	KOG0198	2.7.11.1	K08867	(1 of 1) PTHR13902//PTHR13902:SF60 - SERINE/THREONINE-PROTEIN KINASE WNK WITH NO LYSINE -RELATED // SUBFAMILY NOT NAMED	GO:0006468,GO:0005524,GO:0004672	AT5G55560.1		Protein kinase superfamily protein
Vigun08g217900	Vigun08g217900.1	Vigun08g217900.1.p	Vu08	37777273	37780514	+	PREDICTED: BTB/POZ domain-containing protein [Glycine max]	GO:0005515 (protein binding)	PF00651,PF03000	PTHR32370,PTHR32370:SF13				(1 of 21) PF00651//PF03000 - BTB/POZ domain (BTB) // NPH3 family (NPH3)	GO:0005515	AT5G48130.1		Phototropic-responsive NPH3 family protein
Vigun08g218000	Vigun08g218000.1	Vigun08g218000.1.p	Vu08	37785469	37790480	+	RNA-binding (RRM/RBD/RNP motifs) family protein LENGTH=495	GO:0000166 (nucleotide binding), GO:0003676 (nucleic acid binding)	PF00076	PTHR24012,PTHR24012:SF332	KOG4205		K14411	(1 of 6) K14411 - RNA-binding protein Musashi (MSI)	GO:0003676	AT3G07810.1		RNA-binding (RRM/RBD/RNP motifs) family protein
Vigun08g218100	Vigun08g218100.1	Vigun08g218100.1.p	Vu08	37792897	37794860	-	Auxin-responsive family protein LENGTH=404	GO:0016021 (integral component of membrane)	PF03188,PF04526	PTHR23130,PTHR23130:SF60	KOG4293			(1 of 5) PF03188//PF04526 - Eukaryotic cytochrome b561 (Cytochrom_B561) // Protein of unknown function (DUF568) (DUF568)	GO:0016021	AT2G04850.1		Auxin-responsive family protein
Vigun08g218200	Vigun08g218200.1	Vigun08g218200.1.p	Vu08	37795356	37799342	-	Mo25 family protein LENGTH=343	GO:0005488 (binding)	PF08569	PTHR10182,PTHR10182:SF12	KOG1566		K08272	(1 of 4) K08272 - calcium binding protein 39 (CAB39, MO25)		AT5G47540.1		Mo25 family protein
Vigun08g218300	Vigun08g218300.1	Vigun08g218300.1.p	Vu08	37801899	37803958	+	| structural constituent of ribosome protein | HC | chr3:3539643-3535836 | 20130731	GO:0003735 (structural constituent of ribosome), GO:0005622 (intracellular), GO:0005840 (ribosome), GO:0006412 (translation)	PF00861	PTHR12899,PTHR12899:SF10				(1 of 1) PTHR12899//PTHR12899:SF10 - 39S RIBOSOMAL PROTEIN L18, MITOCHONDRIAL // SUBFAMILY NOT NAMED	GO:0006412,GO:0005840,GO:0005622,GO:0003735	AT5G27820.1		Ribosomal L18p/L5e family protein
Vigun08g218400	Vigun08g218400.1	Vigun08g218400.1.p	Vu08	37805353	37807546	+	polygalacturonase 4 LENGTH=422	GO:0004650 (polygalacturonase activity), GO:0005975 (carbohydrate metabolic process)	PF00295	PTHR31375,PTHR31375:SF37		3.2.1.15	K01213	(1 of 16) K01213 - galacturan 1,4-alpha-galacturonidase (E3.2.1.67)	GO:0005975,GO:0004650	AT3G07840.1		Pectin lyase-like superfamily protein
Vigun08g218500	Vigun08g218500.1	Vigun08g218500.1.p	Vu08	37808725	37813509	-	PREDICTED: WD repeat-containing protein 5-like [Glycine max]	GO:0005515 (protein binding)	PF00400	PTHR14091	KOG0270		K14791	(1 of 1) K14791 - periodic tryptophan protein 1 (PWP1)	GO:0005515	AT4G18905.1		Transducin/WD40 repeat-like superfamily protein
Vigun08g218600	Vigun08g218600.1	Vigun08g218600.1.p	Vu08	37814423	37820751	+	PREDICTED: nuclear pore complex protein Nup98-Nup96-like isoform X2 [Glycine max]	GO:0005643 (nuclear pore), GO:0006810 (transport)	PF04096,PF12110	PTHR23198,PTHR23198:SF0			K14297	(1 of 1) PTHR23198:SF0 - NUCLEAR PORE COMPLEX PROTEIN NUP96 HOMOLOG	GO:0006810,GO:0005643	AT1G80680.1	MOS3,NUP96,PRE,SAR3	SUPPRESSOR OF AUXIN RESISTANCE 3
Vigun08g218700	Vigun08g218700.1	Vigun08g218700.1.p	Vu08	37822191	37824131	-	| aldo/keto reductase family oxidoreductase | HC | chr5:42875621-42874291 | 20130731	GO:0016491 (oxidoreductase activity), GO:0055114 (oxidation-reduction process)	PF00248	PTHR11732,PTHR11732:SF220	KOG1577	2.3.1.170	K08243	(1 of 2) K08243 - Polyketide reductase (PKR)		AT1G59960.1		NAD(P)-linked oxidoreductase superfamily protein
Vigun08g218800	Vigun08g218800.1	Vigun08g218800.1.p	Vu08	37828511	37830245	-	| aldo/keto reductase family oxidoreductase | HC | chr5:42875621-42874291 | 20130731	GO:0016491 (oxidoreductase activity), GO:0055114 (oxidation-reduction process)	PF00248	PTHR11732,PTHR11732:SF220	KOG1577	2.3.1.170	K08243	(1 of 2) K08243 - Polyketide reductase (PKR)		AT1G59960.1		NAD(P)-linked oxidoreductase superfamily protein
Vigun08g218900	Vigun08g218900.1	Vigun08g218900.1.p	Vu08	37833580	37835714	-	unknown protein; Has 35333 Blast hits to 34131 proteins in 2444 species: Archae - 798; Bacteria - 22429; Metazoa - 974; Fungi - 991; Plants - 531; Viruses - 0; Other Eukaryotes - 9610 (source: NCBI BLink). LENGTH=164			PTHR36342						AT2G04790.2
Vigun08g219000	Vigun08g219000.1	Vigun08g219000.1.p	Vu08	37836527	37837738	-	PREDICTED: enolase-phosphatase E1-like [Glycine max]
Vigun08g219100	Vigun08g219100.1	Vigun08g219100.1.p	Vu08	37841153	37843147	+	PREDICTED: rho GDP-dissociation inhibitor 1 [Glycine max]	GO:0005094 (Rho GDP-dissociation inhibitor activity), GO:0005737 (cytoplasm)	PF02115	PTHR10980,PTHR10980:SF19	KOG3205		K12462	(1 of 1) PTHR10980//PTHR10980:SF19 - RHO GDP-DISSOCIATION INHIBITOR // SUBFAMILY NOT NAMED	GO:0005737,GO:0005094	AT3G07880.1	SCN1	Immunoglobulin E-set superfamily protein
Vigun08g219200	Vigun08g219200.1	Vigun08g219200.1.p	Vu08	37846155	37848500	+	FASCICLIN-like arabinogalactan-protein 12 LENGTH=249		PF02469	PTHR32077,PTHR32077:SF3				(1 of 1) PTHR32077:SF3 - FASCICLIN-LIKE ARABINOGALACTAN PROTEIN 7		AT2G04780.2	FLA7	FASCICLIN-like arabinoogalactan 7
Vigun08g219300	Vigun08g219300.1	Vigun08g219300.1.p	Vu08	37852149	37858487	+	| actin-binding calponin-like (CH) domain protein | HC | chr5:42966058-42972782 | 20130731	GO:0003779 (actin binding), GO:0005515 (protein binding)	PF00307	PTHR19961,PTHR19961:SF25				(1 of 3) PTHR19961:SF25 - ACTIN BINDING CALPONIN HOMOLOGY DOMAIN-CONTAINING PROTEIN-RELATED	GO:0005515	AT5G35700.1	FIM2	fimbrin-like protein 2
Vigun08g219400	Vigun08g219400.1	Vigun08g219400.1.p	Vu08	37860121	37863627	-	| Rab GTPase activator | HC | chr1:448550-444327 | 20130731	GO:0005097 (Rab GTPase activator activity), GO:0032313 (regulation of Rab GTPase activity)	PF00566	PTHR22957,PTHR22957:SF327	KOG2058			(1 of 1) PTHR22957//PTHR22957:SF327 - TBC1 DOMAIN FAMILY MEMBER GTPASE-ACTIVATING PROTEIN // SUBFAMILY NOT NAMED		AT3G07890.2		Ypt/Rab-GAP domain of gyp1p superfamily protein
Vigun08g219500	Vigun08g219500.1	Vigun08g219500.1.p	Vu08	37870660	37872408	+	O-methyltransferase 1 LENGTH=363	GO:0008168 (methyltransferase activity), GO:0008171 (O-methyltransferase activity), GO:0046983 (protein dimerization activity)	PF08100,PF00891	PTHR11746,PTHR11746:SF106	KOG3178	2.1.1.68	K13066	(1 of 2) PTHR11746:SF106 - FLAVONE 3'-O-METHYLTRANSFERASE 1	GO:0046983,GO:0008171	AT5G54160.1	ATOMT1,OMT1	O-methyltransferase 1
Vigun08g219600	Vigun08g219600.1	Vigun08g219600.1.p	Vu08	37873735	37876259	+	PREDICTED: transmembrane emp24 domain-containing protein p24beta2-like [Glycine max]	GO:0006810 (transport), GO:0016021 (integral component of membrane)	PF01105	PTHR22811,PTHR22811:SF50	KOG1692			(1 of 2) PTHR22811:SF50 - TRANSMEMBRANE EMP24 DOMAIN-CONTAINING PROTEIN P24BETA2	GO:0016021,GO:0006810	AT3G07680.1		emp24/gp25L/p24 family/GOLD family protein
Vigun08g219700	Vigun08g219700.1	Vigun08g219700.1.p	Vu08	37877155	37877818	-	RPM1-interacting protein 4 (RIN4) family protein LENGTH=73		PF05627	PTHR33159				(1 of 9) PF05627 - Cleavage site for pathogenic type III effector avirulence factor Avr (AvrRpt-cleavage)		AT2G04410.1		RPM1-interacting protein 4 (RIN4) family protein
Vigun08g219800	Vigun08g219800.1	Vigun08g219800.1.p	Vu08	37879481	37879666	-	PREDICTED: uncharacterized protein LOC100807423 [Glycine max]			PTHR33727						AT1G31335.1
Vigun08g219900	Vigun08g219900.1	Vigun08g219900.1.p	Vu08	37880584	37883265	-	PREDICTED: mitochondrial import inner membrane translocase subunit TIM10 [Glycine max]	GO:0045039 (protein import into mitochondrial inner membrane)	PF02953	PTHR11038,PTHR11038:SF17	KOG3480		K17778	(1 of 2) K17778 - mitochondrial import inner membrane translocase subunit TIM10 (TIM10)	GO:0045039	AT2G29530.1	TIM10	Tim10/DDP family zinc finger protein
Vigun08g220000	Vigun08g220000.1	Vigun08g220000.1.p	Vu08	37893277	37897769	-	PREDICTED: acetyl-CoA acetyltransferase, cytosolic 1-like isoform X2 [Glycine max]	GO:0003824 (catalytic activity), GO:0008152 (metabolic process)	PF02803,PF00108	PTHR18919,PTHR18919:SF105		2.3.1.9	K00626	(1 of 2) K00626 - acetyl-CoA C-acetyltransferase (E2.3.1.9, atoB)	GO:0016747,GO:0008152	AT5G48230.2	ACAT2,EMB1276	acetoacetyl-CoA thiolase 2
Vigun08g220100	Vigun08g220100.1	Vigun08g220100.1.p	Vu08	37901364	37906833	-	PREDICTED: uncharacterized aarF domain-containing protein kinase 1 [Glycine max]		PF03109	PTHR10566,PTHR10566:SF50	KOG1235	3.6.3.46		(1 of 2) PTHR10566:SF50 - PROTEIN LACT-3		AT3G07700.2		Protein kinase superfamily protein
Vigun08g220200	Vigun08g220200.1	Vigun08g220200.1.p	Vu08	37908861	37912587	+	PREDICTED: exosome complex component RRP42-like [Glycine max]		PF03725,PF01138	PTHR11097,PTHR11097:SF8	KOG1612		K12589	(1 of 2) K12589 - exosome complex component RRP42 (RRP42, EXOSC7)		AT3G07750.1		3\'-5\'-exoribonuclease family protein
Vigun08g220300	Vigun08g220300.1	Vigun08g220300.1.p	Vu08	37912605	37915575	+	nudix hydrolase homolog 2 LENGTH=278	GO:0016787 (hydrolase activity)	PF00293	PTHR13994,PTHR13994:SF15	KOG0648	3.6.1.22,3.6.1.53,3.6.1.13		(1 of 2) PTHR13994//PTHR13994:SF15 - NUDIX HYDROLASE RELATED // SUBFAMILY NOT NAMED	GO:0016787	AT5G47650.1	ATNUDT2,ATNUDX2,NUDT2	nudix hydrolase homolog 2

## Sheet: Floral scent QTL Vu01
locusName	transcriptName	peptideName	chromosome	start(bp)	end(bp)	strand	Human-Readable-Description	Gene-Ontology-ID (Name)	Pfam	Panther	KOG	ec	KO	Defline	GO	Best-hit-arabi-name	arabi-symbol	arabi-defline
Vigun01g105800	Vigun01g105800.1	Vigun01g105800.1.p	Vu01	27707186	27710301	-	F-box family protein LENGTH=371	GO:0005515 (protein binding)	PF00646	PTHR31482,PTHR31482:SF3				(1 of 166) PF00646 - F-box domain (F-box)	GO:0005515	AT2G26850.1		F-box family protein
Vigun01g105900	Vigun01g105900.1	Vigun01g105900.1.p	Vu01	27716212	27718484	-	F-box family protein LENGTH=371	GO:0005515 (protein binding)	PF00646	PTHR31482,PTHR31482:SF3				(1 of 166) PF00646 - F-box domain (F-box)	GO:0005515	AT2G32560.1		F-box family protein
Vigun01g106000	Vigun01g106000.1	Vigun01g106000.1.p	Vu01	27727025	27728886	-	F-box family protein LENGTH=371	GO:0005515 (protein binding)	PF00646	PTHR31482,PTHR31482:SF3				(1 of 166) PF00646 - F-box domain (F-box)	GO:0005515	AT2G26850.1		F-box family protein
Vigun01g106100	Vigun01g106100.1	Vigun01g106100.1.p	Vu01	27733752	27735707	-	F-box family protein LENGTH=371	GO:0005515 (protein binding)	PF00646	PTHR31482,PTHR31482:SF3				(1 of 166) PF00646 - F-box domain (F-box)	GO:0005515	AT2G26850.1		F-box family protein
Vigun01g106200	Vigun01g106200.1	Vigun01g106200.1.p	Vu01	27737496	27740594	-	F-box family protein LENGTH=371	GO:0005515 (protein binding)	PF00646	PTHR31482,PTHR31482:SF3				(1 of 166) PF00646 - F-box domain (F-box)	GO:0005515	AT2G26850.1		F-box family protein
Vigun01g106300	Vigun01g106300.1	Vigun01g106300.1.p	Vu01	27742635	27743907	+	PREDICTED: probable calcium-binding protein CML25-like [Glycine max]	GO:0005509 (calcium ion binding)	PF13499	PTHR10891,PTHR10891:SF642	KOG0027		K13448	(1 of 1) PTHR10891:SF642 - CALMODULIN-LIKE PROTEIN 3		AT1G05990.1	RHS1	EF hand calcium-binding protein family
Vigun01g106400	Vigun01g106400.1	Vigun01g106400.1.p	Vu01	27754871	27760336	+	Pentatricopeptide repeat (PPR) superfamily protein LENGTH=532	GO:0005515 (protein binding)	PF13812,PF01535	PTHR24015,PTHR24015:SF26				(1 of 12) PF01535//PF13812 - PPR repeat (PPR) // Pentatricopeptide repeat domain (PPR_3)		AT1G80270.2	PPR596	PENTATRICOPEPTIDE REPEAT 596
Vigun01g106500	Vigun01g106500.1	Vigun01g106500.1.p	Vu01	27762684	27767619	+	| family 31 glycosyl hydrolase, alpha-glucosidase | HC | chr7:35166848-35171403 | 20130731	GO:0003824 (catalytic activity), GO:0005975 (carbohydrate metabolic process), GO:0030246 (carbohydrate binding)	PF01055	PTHR22762,PTHR22762:SF91		3.2.1.20		(1 of 1) PTHR22762//PTHR22762:SF91 - ALPHA-GLUCOSIDASE // SUBFAMILY NOT NAMED	GO:0005975,GO:0004553	AT3G45940.1		Glycosyl hydrolases family 31 protein
Vigun01g106600	Vigun01g106600.1	Vigun01g106600.1.p	Vu01	27770163	27784176	-	DNA GYRASE B2 LENGTH=732	GO:0003677 (DNA binding), GO:0003918 (DNA topoisomerase type II (ATP-hydrolyzing) activity), GO:0005524 (ATP binding), GO:0005694 (chromosome), GO:0006265 (DNA topological change)	PF01751,PF02518,PF00986,PF00204	PTHR10169,PTHR10169:SF35		5.99.1.3	K02470	(1 of 1) K02470 - DNA gyrase subunit B [EC:5.99.1.3] (gyrB)	GO:0006265,GO:0005524,GO:0003918,GO:0003677	AT5G04130.1	GYRB2	DNA GYRASE B2
Vigun01g106700	Vigun01g106700.1	Vigun01g106700.1.p	Vu01	27794926	27799715	-	microtubule-associated proteins 70-2 LENGTH=634	GO:0007010 (cytoskeleton organization), GO:0008017 (microtubule binding)	PF07058	PTHR31246,PTHR31246:SF3				(1 of 5) PF07058 - Microtubule-associated protein 70 (MAP70)	GO:0008017,GO:0007010	AT1G24764.1	ATMAP70-2,MAP70-2	microtubule-associated proteins 70-2
Vigun01g106800	Vigun01g106800.1	Vigun01g106800.1.p	Vu01	27809092	27815256	-	PREDICTED: TGACG-sequence-specific DNA-binding protein TGA-2.1-like isoform X1 [Glycine max]	GO:0003700 (sequence-specific DNA binding transcription factor activity), GO:0043565 (sequence-specific DNA binding)	PF07716,PF14144	PTHR22952,PTHR22952:SF206			K14431	(1 of 3) PTHR22952:SF206 - TRANSCRIPTION FACTOR TGA2	GO:0043565,GO:0006355,GO:0003700,GO:0006351	AT3G12250.1	BZIP45,TGA6	TGACG motif-binding factor 6
Vigun01g106900	Vigun01g106900.1	Vigun01g106900.1.p	Vu01	27872816	27873792	+	PREDICTED: sigma factor binding protein 1, chloroplastic-like [Glycine max]		PF05678	PTHR33624,PTHR33624:SF2				(1 of 1) PTHR33624:SF2 - SIGMA FACTOR BINDING PROTEIN 1, CHLOROPLASTIC-RELATED		AT2G41180.1		VQ motif-containing protein
Vigun01g107000	Vigun01g107000.1	Vigun01g107000.1.p	Vu01	27887256	27894283	-	Transmembrane amino acid transporter family protein LENGTH=536		PF03222	PTHR22950,PTHR22950:SF269			K15015	(1 of 3) PTHR22950:SF269 - EXPRESSED PROTEIN	GO:0003333	AT2G41190.1		Transmembrane amino acid transporter family protein
Vigun01g107100	Vigun01g107100.1	Vigun01g107100.1.p	Vu01	27899296	27900927	+	PREDICTED: uncharacterized protein LOC100780601 [Glycine max]			PTHR37216,PTHR37216:SF1				(1 of 1) PTHR37216:SF1 - EXPRESSED PROTEIN		AT2G41200.1

## Sheet: Floral scent QTL Vu11
locusName	transcriptName	peptideName	chromosome	start(bp)	end(bp)	strand	Human-Readable-Description	Gene-Ontology-ID (Name)	Pfam	Panther	KOG	ec	KO	Defline	GO	Best-hit-arabi-name	arabi-symbol	arabi-defline
Vigun11g079100	Vigun11g079100.1	Vigun11g079100.1.p	Vu11	23240110	23241951	+	early nodulin-like protein 9 LENGTH=203	GO:0005507 (copper ion binding), GO:0009055 (electron carrier activity)	PF02298	PTHR33021,PTHR33021:SF60				(1 of 54) PF02298 - Plastocyanin-like domain (Cu_bind_like)	GO:0009055	AT3G20570.1	AtENODL9,ENODL9	early nodulin-like protein 9
Vigun11g079200	Vigun11g079200.1	Vigun11g079200.1.p	Vu11	23265716	23280264	-	PREDICTED: endoplasmic reticulum-Golgi intermediate compartment protein 3-like [Glycine max]	GO:0045454 (cell redox homeostasis)	PF00085,PF13850,PF07970	PTHR10984,PTHR10984:SF37	KOG2667			(1 of 3) PTHR10984:SF37 - CELL REDOX HOMEOSTASIS PROTEIN-RELATED	GO:0045454	AT4G27080.1	ATPDI7,ATPDIL5-4,PDI7,PDIL5-4	PDI-like 5-4
Vigun11g079300	Vigun11g079300.1	Vigun11g079300.1.p	Vu11	23316207	23330033	-	Cell redox homeostasis protein n=3 Tax=Camelineae RepID=F4I7X9_ARATH	GO:0045454 (cell redox homeostasis)	PF13850,PF00085	PTHR10984,PTHR10984:SF37	KOG0907			(1 of 1) PF00085//PF13850 - Thioredoxin (Thioredoxin) // Endoplasmic Reticulum-Golgi Intermediate Compartment (ERGIC) (ERGIC_N)	GO:0045454	AT4G27080.1	ATPDI7,ATPDIL5-4,PDI7,PDIL5-4	PDI-like 5-4
Vigun11g079400	Vigun11g079400.1	Vigun11g079400.1.p	Vu11	23358508	23365418	+	| electron transfer flavoprotein subunit alpha | HC | chr4:31381421-31375639 | 20130731	GO:0009055 (electron carrier activity), GO:0050660 (flavin adenine dinucleotide binding)	PF00766,PF01012	PTHR10909,PTHR10909:SF299	KOG3954	1.3.1.95	K03522	(1 of 1) 1.3.1.95 - Acryloyl-CoA reductase (NADH)		AT1G50940.1	ETFALPHA	electron transfer flavoprotein alpha
Vigun11g079500	Vigun11g079500.1	Vigun11g079500.1.p	Vu11	23427778	23430859	-	Protein of unknown function (DUF1223) LENGTH=282		PF06764	PTHR36057,PTHR36057:SF1				(1 of 2) PF06764 - Protein of unknown function (DUF1223) (DUF1223)		AT5G54240.1		Protein of unknown function (DUF1223)
Vigun11g079600	Vigun11g079600.1	Vigun11g079600.1.p	Vu11	23444030	23446869	-	Disease resistance protein (TIR-NBS-LRR class) family LENGTH=1188		PF07725,PF13855	PTHR11017,PTHR11017:SF155	KOG0617			(1 of 1) PF07725//PF13855 - Leucine Rich Repeat (LRR_3) // Leucine rich repeat (LRR_8)	GO:0005515	AT5G36930.1		Disease resistance protein (TIR-NBS-LRR class) family
Vigun11g079700	Vigun11g079700.1	Vigun11g079700.1.p	Vu11	23469734	23473669	+	Unknown protein
Vigun11g079800	Vigun11g079800.1	Vigun11g079800.1.p	Vu11	23473688	23478976	-	disease resistance protein (TIR-NBS-LRR class), putative LENGTH=1294	GO:0005515 (protein binding), GO:0006952 (defense response), GO:0007165 (signal transduction), GO:0043531 (ADP binding)	PF07725,PF13855,PF13676,PF00931	PTHR11017,PTHR11017:SF155	KOG4658			(1 of 4) PF00931//PF07725//PF13676//PF13855 - NB-ARC domain (NB-ARC) // Leucine Rich Repeat (LRR_3) // TIR domain (TIR_2) // Leucine rich repeat (LRR_8)	GO:0005515,GO:0007165,GO:0043531	AT5G17680.1		disease resistance protein (TIR-NBS-LRR class), putative
Vigun11g079900	Vigun11g079900.1	Vigun11g079900.1.p	Vu11	23557476	23573304	+	receptor-like serine/threonine kinase 2 LENGTH=600	GO:0004672 (protein kinase activity), GO:0004674 (protein serine/threonine kinase activity), GO:0005524 (ATP binding), GO:0006468 (protein phosphorylation), GO:0048544 (recognition of pollen)	PF00954,PF08276,PF01453,PF07714	PTHR27002,PTHR27002:SF67	KOG1187	2.7.11.1		(1 of 39) PF00954//PF01453//PF07714//PF08276 - S-locus glycoprotein domain (S_locus_glycop) // D-mannose binding lectin (B_lectin) // Protein tyrosine kinase (Pkinase_Tyr) // PAN-like domain (PAN_2)	GO:0048544,GO:0006468,GO:0004672	AT4G27300.1		S-locus lectin protein kinase family protein
Vigun11g080000	Vigun11g080000.1	Vigun11g080000.1.p	Vu11	23665995	23670070	+	receptor-like serine/threonine kinase 2 LENGTH=600	GO:0004672 (protein kinase activity), GO:0004674 (protein serine/threonine kinase activity), GO:0005515 (protein binding), GO:0005524 (ATP binding), GO:0006468 (protein phosphorylation), GO:0048544 (recognition of pollen)	PF00954,PF08276,PF01453,PF07714	PTHR27002,PTHR27002:SF67	KOG1187	2.7.11.1		(1 of 39) PF00954//PF01453//PF07714//PF08276 - S-locus glycoprotein domain (S_locus_glycop) // D-mannose binding lectin (B_lectin) // Protein tyrosine kinase (Pkinase_Tyr) // PAN-like domain (PAN_2)	GO:0048544,GO:0006468,GO:0004672	AT4G27290.1		S-locus lectin protein kinase family protein
Vigun11g080100	Vigun11g080100.1	Vigun11g080100.1.p	Vu11	23682710	23684618	+	lectin protein kinase family protein LENGTH=850	GO:0048544 (recognition of pollen)	PF00954,PF08276,PF01453	PTHR27002,PTHR27002:SF67		2.7.11.1		(1 of 2) PF00954//PF01453//PF08276 - S-locus glycoprotein domain (S_locus_glycop) // D-mannose binding lectin (B_lectin) // PAN-like domain (PAN_2)	GO:0048544	AT4G27290.1		S-locus lectin protein kinase family protein
Vigun11g080200	Vigun11g080200.1	Vigun11g080200.1.p	Vu11	23716248	23717161	+	Dynein light chain type 1 family protein LENGTH=103	GO:0005875 (microtubule associated complex), GO:0007017 (microtubule-based process)	PF01221	PTHR11886,PTHR11886:SF22	KOG3430	3.6.4.2	K10418	(1 of 1) PTHR11886:SF22 - DYNEIN LIGHT CHAIN TYPE 1 FAMILY PROTEIN	GO:0007017,GO:0005875	AT4G27360.1		Dynein light chain type 1 family protein
Vigun11g080300	Vigun11g080300.1	Vigun11g080300.1.p	Vu11	23740987	23741504	+	Unknown protein
Vigun11g080400	Vigun11g080400.1	Vigun11g080400.1.p	Vu11	23762879	23764042	+	Unknown protein
Vigun11g080500	Vigun11g080500.1	Vigun11g080500.1.p	Vu11	23764043	23764916	+	Unknown protein
Vigun11g080600	Vigun11g080600.1	Vigun11g080600.1.p	Vu11	23835472	23841414	+	Unknown protein
Vigun11g080700	Vigun11g080700.1	Vigun11g080700.1.p	Vu11	23874001	23875467	+	PREDICTED: protein ROOT PRIMORDIUM DEFECTIVE 1-like isoform X4 [Glycine max]		PF11955	PTHR31476,PTHR31476:SF7				(1 of 16) PF11955 - Plant organelle RNA recognition domain (PORR)		AT4G24320.1		Ubiquitin carboxyl-terminal hydrolase family protein
Vigun11g080800	Vigun11g080800.1	Vigun11g080800.1.p	Vu11	23877303	23883200	+	PREDICTED: uncharacterized protein LOC100785469 isoform X4 [Glycine max]			PTHR35723,PTHR35723:SF1						AT2G45320.1
Vigun11g080900	Vigun11g080900.1	Vigun11g080900.1.p	Vu11	23888561	23890396	+	Unknown protein
Vigun11g081000	Vigun11g081000.1	Vigun11g081000.1.p	Vu11	23894729	23895099	+	PREDICTED: uncharacterized protein LOC100783879 [Glycine max]
Vigun11g081100	Vigun11g081100.1	Vigun11g081100.1.p	Vu11	23899106	23899369	+	Unknown protein
Vigun11g081200	Vigun11g081200.1	Vigun11g081200.1.p	Vu11	23934317	23940021	+	cellulose synthase-like B4 LENGTH=755	GO:0016020 (membrane), GO:0016760 (cellulose synthase (UDP-forming) activity), GO:0030244 (cellulose biosynthetic process)	PF03552	PTHR13301,PTHR13301:SF53		2.4.1.12		(1 of 10) PTHR13301:SF53 - CELLULOSE SYNTHASE-LIKE PROTEIN B1-RELATED	GO:0030244,GO:0016760,GO:0016020	AT2G32540.1	ATCSLB04,ATCSLB4,CSLB04	cellulose synthase-like B4
Vigun11g081300	Vigun11g081300.1	Vigun11g081300.1.p	Vu11	24028966	24030075	+	Unknown protein
Vigun11g081400	Vigun11g081400.1	Vigun11g081400.1.p	Vu11	24046366	24058630	-	cyclic nucleotide-gated channel 15 LENGTH=678		PF00027,PF00520	PTHR10217,PTHR10217:SF476				(1 of 2) PTHR10217:SF476 - CYCLIC NUCLEOTIDE-GATED ION CHANNEL 4	GO:0055085,GO:0016020,GO:0006811,GO:0005216	AT5G54250.2	ATCNGC4,CNGC4,DND2,HLM1	cyclic nucleotide-gated cation channel 4
Vigun11g081500	Vigun11g081500.1	Vigun11g081500.1.p	Vu11	24079044	24079813	-	Unknown protein
Vigun11g081600	Vigun11g081600.1	Vigun11g081600.1.p	Vu11	24173146	24176431	-	PREDICTED: micronuclear linker histone polyprotein-like [Glycine max]
Vigun11g081700	Vigun11g081700.1	Vigun11g081700.1.p	Vu11	24199715	24206673	-	Protein kinase superfamily protein LENGTH=624		PF03109	PTHR10566,PTHR10566:SF93	KOG1236	3.6.3.46	K08869	(1 of 2) PTHR10566//PTHR10566:SF93 - CHAPERONE-ACTIVITY OF BC1 COMPLEX CABC1 -RELATED // SUBFAMILY NOT NAMED		AT1G11390.1		Protein kinase superfamily protein
Vigun11g081800	Vigun11g081800.1	Vigun11g081800.1.p	Vu11	24220850	24222333	-	PREDICTED: uncharacterized protein LOC102661097 [Glycine max]			PTHR33974,PTHR33974:SF1						AT3G21710.2
Vigun11g081900	Vigun11g081900.1	Vigun11g081900.1.p	Vu11	24277733	24289525	-	| AP-5 complex subunit zeta-like protein | HC | chr4:31338825-31349491 | 20130731	GO:0005488 (binding), GO:0044599 (AP-5 adaptor complex)	PF14764	PTHR12181,PTHR12181:SF29			K19025	(1 of 1) K19025 - AP-5 complex subunit zeta-1 (AP5Z1, SPG48)	GO:0044599	AT3G15160.1
Vigun11g082000	Vigun11g082000.1	Vigun11g082000.1.p	Vu11	24361816	24363131	-	Unknown protein
Vigun11g082100	Vigun11g082100.1	Vigun11g082100.1.p	Vu11	24372647	24373406	+	RING-H2 finger protein 2B LENGTH=147	GO:0005515 (protein binding), GO:0008270 (zinc ion binding)	PF13639	PTHR22763,PTHR22763:SF46				(1 of 8) PTHR22763:SF46 - PROTEIN SAN1	GO:0008270,GO:0005515	AT2G01735.1	RIE1	RING-finger protein for embryogenesis
Vigun11g082200	Vigun11g082200.1	Vigun11g082200.1.p	Vu11	24395821	24397183	-	Unknown protein
Vigun11g082300	Vigun11g082300.1	Vigun11g082300.1.p	Vu11	24433036	24434822	-	UDP-Glycosyltransferase superfamily protein LENGTH=453	GO:0008152 (metabolic process)	PF00201	PTHR11926,PTHR11926:SF356	KOG1192	2.4.1.297		(1 of 10) 2.4.1.297 - Anthocyanidin 3-O-glucoside 2''-O-glucosyltransferase	GO:0016758,GO:0008152	AT5G54010.1		UDP-Glycosyltransferase superfamily protein
Vigun11g082400	Vigun11g082400.1	Vigun11g082400.1.p	Vu11	24512628	24517302	-	| long-chain-alcohol oxidase FAO2-like protein | HC | chr4:31330452-31334221 | 20130731	GO:0046577 (long-chain-alcohol oxidase activity), GO:0050660 (flavin adenine dinucleotide binding), GO:0055114 (oxidation-reduction process)	PF13450,PF05199	PTHR10668,PTHR10668:SF81		1.1.3.20	K17756	(1 of 5) 1.1.3.20 - Long-chain-alcohol oxidase	GO:0055114,GO:0016614	AT3G23410.1	ATFAO3,FAO3	fatty alcohol oxidase 3
Vigun11g082500	Vigun11g082500.1	Vigun11g082500.1.p	Vu11	24526261	24531898	-	disease resistance protein (TIR-NBS-LRR class), putative LENGTH=1294	GO:0005515 (protein binding), GO:0006952 (defense response), GO:0007165 (signal transduction), GO:0043531 (ADP binding)	PF13855,PF13676,PF00931	PTHR11017,PTHR11017:SF155				(1 of 1) PF00931//PF13676//PF13855 - NB-ARC domain (NB-ARC) // TIR domain (TIR_2) // Leucine rich repeat (LRR_8)	GO:0005515,GO:0007165,GO:0043531	AT5G17680.1		disease resistance protein (TIR-NBS-LRR class), putative
Vigun11g082600	Vigun11g082600.1	Vigun11g082600.1.p	Vu11	24566774	24568261	-	UDP-Glycosyltransferase superfamily protein LENGTH=453	GO:0008152 (metabolic process)	PF00201	PTHR11926,PTHR11926:SF356		2.4.1.297		(1 of 10) 2.4.1.297 - Anthocyanidin 3-O-glucoside 2''-O-glucosyltransferase	GO:0016758,GO:0008152	AT5G54010.1		UDP-Glycosyltransferase superfamily protein
Vigun11g082700	Vigun11g082700.1	Vigun11g082700.1.p	Vu11	24600944	24602398	+	T6D22.19-like protein n=1 Tax=Theobroma cacao RepID=UPI00042B808C	GO:0003677 (DNA binding)	PF02892					(1 of 6) PF02892 - BED zinc finger (zf-BED)	GO:0003677	AT3G42170.1		BED zinc finger ;hAT family dimerisation domain
Vigun11g082800	Vigun11g082800.1	Vigun11g082800.1.p	Vu11	24678616	24679652	+	Disease resistance protein (TIR-NBS-LRR class) family LENGTH=1188	GO:0005515 (protein binding), GO:0007165 (signal transduction)	PF13676	PTHR11017,PTHR11017:SF155				(1 of 22) PTHR11017//PTHR11017:SF155 - LEUCINE-RICH REPEAT-CONTAINING PROTEIN // SUBFAMILY NOT NAMED	GO:0007165,GO:0005515	AT5G17680.1		disease resistance protein (TIR-NBS-LRR class), putative
Vigun11g082900	Vigun11g082900.1	Vigun11g082900.1.p	Vu11	24681988	24688375	+	disease resistance protein (TIR-NBS-LRR class), putative LENGTH=1294	GO:0005515 (protein binding), GO:0006952 (defense response), GO:0007165 (signal transduction), GO:0043531 (ADP binding)	PF07725,PF13855,PF13676,PF00931	PTHR11017,PTHR11017:SF155	KOG0617			(1 of 4) PF00931//PF07725//PF13676//PF13855 - NB-ARC domain (NB-ARC) // Leucine Rich Repeat (LRR_3) // TIR domain (TIR_2) // Leucine rich repeat (LRR_8)	GO:0005515,GO:0007165,GO:0043531	AT5G17680.1		disease resistance protein (TIR-NBS-LRR class), putative
Vigun11g083000	Vigun11g083000.1	Vigun11g083000.1.p	Vu11	24688763	24689248	+	Unknown protein
Vigun11g083100	Vigun11g083100.1	Vigun11g083100.1.p	Vu11	24712180	24718665	+	disease resistance protein (TIR-NBS-LRR class), putative LENGTH=1294	GO:0005515 (protein binding), GO:0006952 (defense response), GO:0043531 (ADP binding)	PF07725,PF13855,PF00931	PTHR11017,PTHR11017:SF155	KOG0617			(1 of 1) PF00931//PF07725//PF13855 - NB-ARC domain (NB-ARC) // Leucine Rich Repeat (LRR_3) // Leucine rich repeat (LRR_8)	GO:0005515,GO:0043531	AT5G17680.1		disease resistance protein (TIR-NBS-LRR class), putative
Vigun11g083200	Vigun11g083200.1	Vigun11g083200.1.p	Vu11	24719053	24719572	+	Unknown protein
Vigun11g083300	Vigun11g083300.1	Vigun11g083300.1.p	Vu11	24743540	24744310	+	Unknown protein
Vigun11g083400	Vigun11g083400.1	Vigun11g083400.1.p	Vu11	24762267	24762425	+	Unknown protein
Vigun11g083500	Vigun11g083500.1	Vigun11g083500.1.p	Vu11	24775904	24788933	+	disease resistance protein (TIR-NBS-LRR class), putative LENGTH=1294	GO:0005515 (protein binding), GO:0006952 (defense response), GO:0007165 (signal transduction), GO:0043531 (ADP binding)	PF07725,PF13855,PF13676,PF00931	PTHR11017,PTHR11017:SF155				(1 of 4) PF00931//PF07725//PF13676//PF13855 - NB-ARC domain (NB-ARC) // Leucine Rich Repeat (LRR_3) // TIR domain (TIR_2) // Leucine rich repeat (LRR_8)	GO:0005515,GO:0007165,GO:0043531	AT5G17680.1		disease resistance protein (TIR-NBS-LRR class), putative
Vigun11g083600	Vigun11g083600.1	Vigun11g083600.1.p	Vu11	24879302	24883370	-	disease resistance protein (TIR-NBS-LRR class), putative LENGTH=1294	GO:0005515 (protein binding), GO:0006952 (defense response), GO:0007165 (signal transduction), GO:0043531 (ADP binding)	PF07725,PF13676,PF00931	PTHR11017,PTHR11017:SF155	KOG4658			(1 of 22) PTHR11017//PTHR11017:SF155 - LEUCINE-RICH REPEAT-CONTAINING PROTEIN // SUBFAMILY NOT NAMED	GO:0007165,GO:0005515,GO:0043531	AT5G17680.1		disease resistance protein (TIR-NBS-LRR class), putative
Vigun11g083700	Vigun11g083700.1	Vigun11g083700.1.p	Vu11	24908325	24909815	+	Protein binding / ubiquitin-protein ligase/ zinc ion binding isoform 1 n=2 Tax=Galdieria sulphuraria RepID=M2XIF3_GALSU	GO:0005515 (protein binding), GO:0008270 (zinc ion binding)	PF13639	PTHR22763,PTHR22763:SF3	KOG4172			(1 of 2) PTHR22763:SF3 - E3 UBIQUITIN-PROTEIN LIGASE RNF115	GO:0008270,GO:0005515	AT3G58720.2		RING/U-box superfamily protein
Vigun11g083800	Vigun11g083800.1	Vigun11g083800.1.p	Vu11	24944855	24945172	-	Unknown protein
Vigun11g083900	Vigun11g083900.1	Vigun11g083900.1.p	Vu11	25034999	25038931	+	Unknown protein
Vigun11g084000	Vigun11g084000.1	Vigun11g084000.1.p	Vu11	25042060	25045259	+	Unknown protein
Vigun11g084100	Vigun11g084100.1	Vigun11g084100.1.p	Vu11	25158876	25161207	+	PREDICTED: 60S ribosomal protein L11-like [Glycine max]	GO:0003735 (structural constituent of ribosome), GO:0005622 (intracellular), GO:0005840 (ribosome), GO:0006412 (translation)	PF00281,PF00673	PTHR11994,PTHR11994:SF14	KOG0397		K02868	(1 of 3) K02868 - large subunit ribosomal protein L11e (RP-L11e, RPL11)		AT5G45775.2		Ribosomal L5P family protein
Vigun11g084200	Vigun11g084200.1	Vigun11g084200.1.p	Vu11	25166872	25168174	+	Cysteine proteinases superfamily protein LENGTH=361	GO:0006508 (proteolysis), GO:0008234 (cysteine-type peptidase activity)	PF08246,PF00112	PTHR12411,PTHR12411:SF339	KOG1543	3.4.22.33	K16292	(1 of 8) K16292 - KDEL-tailed cysteine endopeptidase [EC:3.4.22.-] (CEP, CYSEP)	GO:0008234,GO:0006508	AT5G45890.1	SAG12	senescence-associated gene 12
Vigun11g084300	Vigun11g084300.1	Vigun11g084300.1.p	Vu11	25198313	25200291	+	Cysteine proteinases superfamily protein LENGTH=361	GO:0006508 (proteolysis), GO:0008234 (cysteine-type peptidase activity)	PF08246,PF00112	PTHR12411,PTHR12411:SF339	KOG1543	3.4.22.33		(1 of 7) PTHR12411//PTHR12411:SF339 - CYSTEINE PROTEASE FAMILY C1-RELATED // SUBFAMILY NOT NAMED	GO:0008234,GO:0006508	AT5G45890.1	SAG12	senescence-associated gene 12
Vigun11g084400	Vigun11g084400.1	Vigun11g084400.1.p	Vu11	25212116	25213244	+	Cysteine proteinases superfamily protein LENGTH=361	GO:0006508 (proteolysis), GO:0008234 (cysteine-type peptidase activity)	PF08246,PF00112	PTHR12411,PTHR12411:SF339	KOG1543	3.4.22.14		(1 of 13) 3.4.22.14 - Actinidain / Actinidin	GO:0008234,GO:0006508	AT5G50260.1		Cysteine proteinases superfamily protein
Vigun11g084500	Vigun11g084500.1	Vigun11g084500.1.p	Vu11	25266540	25267920	+	Cysteine proteinases superfamily protein LENGTH=361	GO:0006508 (proteolysis), GO:0008234 (cysteine-type peptidase activity)	PF08246,PF00112	PTHR12411,PTHR12411:SF339	KOG1543	3.4.22.33		(1 of 7) PTHR12411//PTHR12411:SF339 - CYSTEINE PROTEASE FAMILY C1-RELATED // SUBFAMILY NOT NAMED	GO:0008234,GO:0006508	AT5G45890.1	SAG12	senescence-associated gene 12
Vigun11g084600	Vigun11g084600.1	Vigun11g084600.1.p	Vu11	25291606	25293793	+	Unknown protein
Vigun11g084700	Vigun11g084700.1	Vigun11g084700.1.p	Vu11	25293842	25294516	+	Unknown protein
Vigun11g084800	Vigun11g084800.1	Vigun11g084800.1.p	Vu11	25346618	25348140	+	UDP-Glycosyltransferase superfamily protein LENGTH=466	GO:0008152 (metabolic process)	PF00201	PTHR11926,PTHR11926:SF367		2.4.1.273		(1 of 3) PTHR11926//PTHR11926:SF367 - GLUCOSYL/GLUCURONOSYL TRANSFERASES // SUBFAMILY NOT NAMED	GO:0016758,GO:0008152	AT2G22590.1		UDP-Glycosyltransferase superfamily protein
Vigun11g084900	Vigun11g084900.1	Vigun11g084900.1.p	Vu11	25424833	25425860	+	Unknown protein
Vigun11g085000	Vigun11g085000.1	Vigun11g085000.1.p	Vu11	25448214	25449975	+	UDP-Glycosyltransferase superfamily protein LENGTH=466	GO:0008152 (metabolic process)	PF00201	PTHR11926,PTHR11926:SF360		2.4.1.273		(1 of 7) PTHR11926:SF360 - UDP-GLYCOSYLTRANSFERASE 91A1-RELATED	GO:0016758,GO:0008152	AT5G65550.1		UDP-Glycosyltransferase superfamily protein
Vigun11g085100	Vigun11g085100.1	Vigun11g085100.1.p	Vu11	25466165	25482655	-	P-loop containing nucleoside triphosphate hydrolases superfamily protein LENGTH=1016		PF13087	PTHR10887,PTHR10887:SF372		2.7.1.46		(1 of 2) 2.7.1.46 - L-arabinokinase		AT1G65810.2		P-loop containing nucleoside triphosphate hydrolases superfamily protein
Vigun11g085200	Vigun11g085200.1	Vigun11g085200.1.p	Vu11	25506972	25509752	+	UDP-Glycosyltransferase superfamily protein LENGTH=470	GO:0008152 (metabolic process)	PF00201	PTHR11926,PTHR11926:SF199		2.4.1.273		(1 of 2) PTHR11926//PTHR11926:SF199 - GLUCOSYL/GLUCURONOSYL TRANSFERASES // SUBFAMILY NOT NAMED	GO:0016758,GO:0008152	AT2G22590.1		UDP-Glycosyltransferase superfamily protein
Vigun11g085300	Vigun11g085300.1	Vigun11g085300.1.p	Vu11	25560241	25568982	-	Far-red impaired responsive (FAR1) family protein LENGTH=138		PF03101	PTHR31669,PTHR31669:SF44				(1 of 4) PTHR31669:SF44 - FAR-RED IMPAIRED RESPONSIVE 1-LIKE PROTEIN	GO:0006355	AT4G12850.2		Far-red impaired responsive (FAR1) family protein
Vigun11g085400	Vigun11g085400.1	Vigun11g085400.1.p	Vu11	25589294	25593780	+	Unknown protein
Vigun11g085500	Vigun11g085500.1	Vigun11g085500.1.p	Vu11	25610255	25611612	-	Cysteine proteinases superfamily protein LENGTH=361	GO:0006508 (proteolysis), GO:0008234 (cysteine-type peptidase activity)	PF08246,PF00112	PTHR12411,PTHR12411:SF339	KOG1543	3.4.22.33		(1 of 7) PTHR12411//PTHR12411:SF339 - CYSTEINE PROTEASE FAMILY C1-RELATED // SUBFAMILY NOT NAMED	GO:0008234,GO:0006508	AT5G50260.1		Cysteine proteinases superfamily protein
Vigun11g085600	Vigun11g085600.1	Vigun11g085600.1.p	Vu11	25683416	25685126	+	Cysteine proteinases superfamily protein LENGTH=361	GO:0006508 (proteolysis), GO:0008234 (cysteine-type peptidase activity)	PF08246,PF00112	PTHR12411,PTHR12411:SF339	KOG1543	3.4.22.33		(1 of 7) PTHR12411//PTHR12411:SF339 - CYSTEINE PROTEASE FAMILY C1-RELATED // SUBFAMILY NOT NAMED	GO:0008234,GO:0006508	AT5G45890.1	SAG12	senescence-associated gene 12
Vigun11g085700	Vigun11g085700.1	Vigun11g085700.1.p	Vu11	25729938	25730903	+	Unknown protein
Vigun11g085800	Vigun11g085800.1	Vigun11g085800.1.p	Vu11	25744964	25746871	+	Cysteine proteinases superfamily protein LENGTH=361	GO:0006508 (proteolysis), GO:0008234 (cysteine-type peptidase activity)	PF08246,PF00112	PTHR12411,PTHR12411:SF339	KOG1543	3.4.22.33		(1 of 7) PTHR12411//PTHR12411:SF339 - CYSTEINE PROTEASE FAMILY C1-RELATED // SUBFAMILY NOT NAMED	GO:0008234,GO:0006508	AT5G45890.1	SAG12	senescence-associated gene 12
Vigun11g085900	Vigun11g085900.1	Vigun11g085900.1.p	Vu11	25751663	25758868	+	PREDICTED: ankyrin-2-like [Glycine max]
Vigun11g086000	Vigun11g086000.1	Vigun11g086000.1.p	Vu11	25763498	25767374	+	DNAJ-like 20 LENGTH=197	GO:0051536 (iron-sulfur cluster binding)	PF13370,PF00226	PTHR24078,PTHR24078:SF207	KOG0716			(1 of 1) PTHR24078:SF207 - PROTEIN DNJ-19		AT2G42750.1		DNAJ heat shock N-terminal domain-containing protein
Vigun11g086100	Vigun11g086100.1	Vigun11g086100.1.p	Vu11	25784479	25785204	-	PREDICTED: uncharacterized protein LOC100800312 [Glycine max]		PF07939	PTHR31865,PTHR31865:SF7				(1 of 10) PF07939 - Protein of unknown function (DUF1685) (DUF1685)		AT2G42760.1
Vigun11g086200	Vigun11g086200.1	Vigun11g086200.1.p	Vu11	25854031	25859249	+	trehalose phosphate synthase LENGTH=861	GO:0003824 (catalytic activity), GO:0005992 (trehalose biosynthetic process), GO:0008152 (metabolic process)	PF02358,PF00982	PTHR10788,PTHR10788:SF18		2.4.1.15,3.1.3.12	K16055	(1 of 1) PTHR10788:SF18 - ALPHA,ALPHA-TREHALOSE-PHOSPHATE SYNTHASE [UDP-FORMING] 7-RELATED	GO:0005992,GO:0003824	AT1G06410.1	ATTPS7,ATTPSA,TPS7	trehalose-phosphatase/synthase 7
Vigun11g086300	Vigun11g086300.1	Vigun11g086300.1.p	Vu11	25889042	25893215	+	| cysteine protease inhibitor cystatin | HC | chr8:15583939-15587672 | 20130731
Vigun11g086400	Vigun11g086400.1	Vigun11g086400.1.p	Vu11	25912012	25917855	+	aspartate aminotransferase 1 LENGTH=430	GO:0003824 (catalytic activity), GO:0006520 (cellular amino acid metabolic process), GO:0008483 (transaminase activity), GO:0009058 (biosynthetic process), GO:0030170 (pyridoxal phosphate binding)	PF00155	PTHR11879,PTHR11879:SF18		2.6.1.1	K14455	(1 of 1) PTHR11879//PTHR11879:SF18 - ASPARTATE AMINOTRANSFERASE // SUBFAMILY NOT NAMED	GO:0030170,GO:0009058,GO:0008483,GO:0006520	AT2G30970.2	ASP1	aspartate aminotransferase 1
Vigun11g086500	Vigun11g086500.1	Vigun11g086500.1.p	Vu11	25926537	25926982	+	| photosystem II reaction center M protein PsbM | LC | chr3:6012457-6012287 | 20130731	GO:0009523 (photosystem II), GO:0015979 (photosynthesis), GO:0016021 (integral component of membrane)	PF05151	PTHR35774			K02714	(1 of 7) K02714 - photosystem II PsbM protein (psbM)	GO:0019684,GO:0016021,GO:0015979,GO:0009523	ATCG00220.1		photosystem II reaction center protein M
Vigun11g086600	Vigun11g086600.1	Vigun11g086600.1.p	Vu11	25934120	25939310	-	Protein kinase superfamily protein LENGTH=380	GO:0004672 (protein kinase activity), GO:0004674 (protein serine/threonine kinase activity), GO:0005524 (ATP binding), GO:0006468 (protein phosphorylation)	PF07714	PTHR24057,PTHR24057:SF12		2.7.11.1,2.7.11.26	K14502	(1 of 1) PTHR24057:SF12 - SHAGGY-RELATED PROTEIN KINASE IOTA-RELATED	GO:0006468,GO:0004672	AT2G30980.1	ASKdZeta,ATSK2-2,ATSK23,BIL1,SKdZeta	SHAGGY-related protein kinase dZeta
Vigun11g086700	Vigun11g086700.1	Vigun11g086700.1.p	Vu11	25941530	25943069	-	Unknown protein
Vigun11g086800	Vigun11g086800.1	Vigun11g086800.1.p	Vu11	25943483	25945001	-	Unknown protein	GO:0003735 (structural constituent of ribosome), GO:0005622 (intracellular), GO:0005840 (ribosome), GO:0006412 (translation)	PF00471	PTHR15238	KOG3505		K02913	(1 of 4) K02913 - large subunit ribosomal protein L33 (RP-L33, MRPL33, rpmG)	GO:0006412,GO:0005840,GO:0005622,GO:0003735	AT5G18790.1		Ribosomal protein L33 family protein
Vigun11g086900	Vigun11g086900.1	Vigun11g086900.1.p	Vu11	25946397	25948754	-	Peroxidase superfamily protein LENGTH=324	GO:0004601 (peroxidase activity), GO:0006979 (response to oxidative stress), GO:0020037 (heme binding), GO:0055114 (oxidation-reduction process)	PF00141	PTHR31388		1.11.1.7	K00430	(1 of 99) 1.11.1.7 - Peroxidase / Lactoperoxidase	GO:0055114,GO:0020037,GO:0006979,GO:0004601	AT5G05340.1		Peroxidase superfamily protein
Vigun11g087000	Vigun11g087000.1	Vigun11g087000.1.p	Vu11	26000480	26002983	-	Peroxidase superfamily protein LENGTH=324	GO:0004601 (peroxidase activity), GO:0006979 (response to oxidative stress), GO:0020037 (heme binding), GO:0055114 (oxidation-reduction process)	PF00141	PTHR31388		1.11.1.7	K00430	(1 of 99) 1.11.1.7 - Peroxidase / Lactoperoxidase	GO:0055114,GO:0020037,GO:0006979,GO:0004601	AT5G05340.1		Peroxidase superfamily protein
Vigun11g087100	Vigun11g087100.1	Vigun11g087100.1.p	Vu11	26048836	26051477	-	Peroxidase superfamily protein LENGTH=324	GO:0004601 (peroxidase activity), GO:0006979 (response to oxidative stress), GO:0020037 (heme binding), GO:0055114 (oxidation-reduction process)	PF00141	PTHR31388		1.11.1.7		(1 of 99) 1.11.1.7 - Peroxidase / Lactoperoxidase	GO:0055114,GO:0020037,GO:0006979,GO:0004601	AT5G05340.1		Peroxidase superfamily protein
Vigun11g087200	Vigun11g087200.1	Vigun11g087200.1.p	Vu11	26072099	26077878	-	PREDICTED: 50S ribosomal protein L1, chloroplastic-like isoform X1 [Glycine max]	GO:0003723 (RNA binding)	PF00687	PTHR23105,PTHR23105:SF51				(1 of 1) PTHR23105//PTHR23105:SF51 - RIBOSOMAL PROTEIN L7AE FAMILY MEMBER // SUBFAMILY NOT NAMED		AT2G42710.1		Ribosomal protein L1p/L10e family
Vigun11g087300	Vigun11g087300.1	Vigun11g087300.1.p	Vu11	26090979	26099544	-	FUNCTIONS IN: molecular_function unknown; INVOLVED IN: vesicle-mediated transport, vesicle docking involved in exocytosis; LOCATED IN: cellular_component unknown; EXPRESSED IN: 22 plant structures; EXPRESSED DURING: 14 growth stages;	GO:0006904 (vesicle docking involved in exocytosis), GO:0016192 (vesicle-mediated transport)	PF00995	PTHR11679,PTHR11679:SF29				(1 of 1) PTHR11679:SF29 - SEC1 FAMILY DOMAIN-CONTAINING PROTEIN 2	GO:0016192,GO:0006904	AT2G42700.1
Vigun11g087400	Vigun11g087400.1	Vigun11g087400.1.p	Vu11	26133955	26138844	+	alpha/beta-Hydrolases superfamily protein LENGTH=412	GO:0004806 (triglyceride lipase activity), GO:0006629 (lipid metabolic process)	PF01764	PTHR31828,PTHR31828:SF2	KOG4569	3.1.1.32		(1 of 1) PTHR31828:SF2 - PHOSPHOLIPASE A1-IIDELTA	GO:0006629	AT2G42690.1		alpha/beta-Hydrolases superfamily protein
Vigun11g087500	Vigun11g087500.1	Vigun11g087500.1.p	Vu11	26137053	26140215	-	multiprotein bridging factor 1B LENGTH=142	GO:0003677 (DNA binding), GO:0043565 (sequence-specific DNA binding)	PF01381,PF08523	PTHR10245,PTHR10245:SF33	KOG3398		K03627	(1 of 3) K03627 - putative transcription factor (MBF1)	GO:0043565	AT3G58680.1	ATMBF1B,MBF1B	multiprotein bridging factor 1B
Vigun11g087600	Vigun11g087600.1	Vigun11g087600.1.p	Vu11	26206686	26212345	+	PREDICTED: 2-aminoethanethiol dioxygenase-like [Glycine max]	GO:0047800 (cysteamine dioxygenase activity), GO:0055114 (oxidation-reduction process)	PF07847	PTHR22966,PTHR22966:SF9	KOG4281	1.13.11.19	K10712	(1 of 8) 1.13.11.19 - Cysteamine dioxygenase / Persulfurase	GO:0055114,GO:0016702	AT2G42670.1		Protein of unknown function (DUF1637)
Vigun11g087700	Vigun11g087700.1	Vigun11g087700.1.p	Vu11	26227701	26228363	-	Unknown protein			PTHR35420,PTHR35420:SF1
Vigun11g087800	Vigun11g087800.1	Vigun11g087800.1.p	Vu11	26247740	26248280	+	Unknown protein
Vigun11g087900	Vigun11g087900.1	Vigun11g087900.1.p	Vu11	26297566	26299347	+	Unknown protein			PTHR35420,PTHR35420:SF1
Vigun11g088000	Vigun11g088000.1	Vigun11g088000.1.p	Vu11	26310480	26311278	-	Unknown protein			PTHR35420,PTHR35420:SF1
Vigun11g088100	Vigun11g088100.1	Vigun11g088100.1.p	Vu11	26340442	26344441	+	PREDICTED: dentin sialophosphoprotein-like isoform X2 [Glycine max]		PF05097	PTHR33671,PTHR33671:SF2				(1 of 9) PF05097 - Protein of unknown function (DUF688) (DUF688)		AT2G30990.2		Protein of unknown function (DUF688)
Vigun11g088200	Vigun11g088200.1	Vigun11g088200.1.p	Vu11	26357273	26368536	+	Protein kinase superfamily protein LENGTH=775	GO:0004672 (protein kinase activity), GO:0004674 (protein serine/threonine kinase activity), GO:0005524 (ATP binding), GO:0006468 (protein phosphorylation)	PF14381,PF07714	PTHR23257,PTHR23257:SF545	KOG0192	2.7.11.1		(1 of 2) PTHR23257:SF545 - SERINE/THREONINE KINASE-RELATED	GO:0006468,GO:0004672	AT3G58640.2		Mitogen activated protein kinase kinase kinase-related
Vigun11g088300	Vigun11g088300.1	Vigun11g088300.1.p	Vu11	26368775	26370910	-	RNI-like superfamily protein LENGTH=693	GO:0005515 (protein binding)	PF12937	PTHR24006,PTHR24006:SF466	KOG1947			(1 of 1) PTHR24006:SF466 - F-BOX/LRR-REPEAT PROTEIN 18	GO:0005515	AT2G42620.1	MAX2,ORE9,PPS	RNI-like superfamily protein
Vigun11g088400	Vigun11g088400.1	Vigun11g088400.1.p	Vu11	26397268	26398061	+	| hypothetical protein | HC | chr4:30780672-30781148 | 20130731
Vigun11g088500	Vigun11g088500.1	Vigun11g088500.1.p	Vu11	26441895	26445528	-	PREDICTED: uncharacterized protein LOC100815968 [Glycine max]		PF04852	PTHR31165,PTHR31165:SF10				(1 of 2) PTHR31165:SF10 - PROTEIN LIGHT-DEPENDENT SHORT HYPOCOTYLS 10-RELATED		AT2G42610.1	LSH10	Protein of unknown function (DUF640)
Vigun11g088600	Vigun11g088600.1	Vigun11g088600.1.p	Vu11	26641164	26647664	+	phosphoenolpyruvate carboxylase 1 LENGTH=967	GO:0003824 (catalytic activity), GO:0006099 (tricarboxylic acid cycle), GO:0008964 (phosphoenolpyruvate carboxylase activity), GO:0015977 (carbon fixation)	PF00311	PTHR30523,PTHR30523:SF8		4.1.1.31	K01595	(1 of 6) K01595 - phosphoenolpyruvate carboxylase (ppc)	GO:0015977,GO:0008964,GO:0006099	AT1G53310.3	ATPEPC1,ATPPC1,PEPC1,PPC1	phosphoenolpyruvate carboxylase 1
Vigun11g088700	Vigun11g088700.1	Vigun11g088700.1.p	Vu11	26670042	26671675	+	Unknown protein			PTHR22814,PTHR22814:SF140				(1 of 2) PTHR22814:SF140 - HEAVY METAL TRANSPORT/DETOXIFICATION SUPERFAMILY PROTEIN		AT3G48970.1		Heavy metal transport/detoxification superfamily protein
Vigun11g088800	Vigun11g088800.1	Vigun11g088800.1.p	Vu11	26792401	26792718	+	Unknown protein
Vigun11g088900	Vigun11g088900.1	Vigun11g088900.1.p	Vu11	26812273	26816217	-	ATP synthase protein I -related LENGTH=350			PTHR34118,PTHR34118:SF3			K02116	(1 of 1) K02116 - ATP synthase protein I (atpI)		AT2G31040.1		ATP synthase protein I -related
Vigun11g089000	Vigun11g089000.1	Vigun11g089000.1.p	Vu11	26817659	26818090	-	PREDICTED: uncharacterized protein LOC100805066 isoform X4 [Glycine max]		PF05641	PTHR31917				(1 of 15) PF05641 - Agenet domain (Agenet)		AT1G06340.1		Plant Tudor-like protein
Vigun11g089100	Vigun11g089100.1	Vigun11g089100.1.p	Vu11	26850400	26850831	-	PREDICTED: uncharacterized protein LOC100805066 isoform X4 [Glycine max]		PF05641	PTHR31917				(1 of 15) PF05641 - Agenet domain (Agenet)		AT1G06340.1		Plant Tudor-like protein
Vigun11g089200	Vigun11g089200.1	Vigun11g089200.1.p	Vu11	26855313	26856159	+	Unknown protein
Vigun11g089300	Vigun11g089300.1	Vigun11g089300.1.p	Vu11	26898784	26899729	-	PREDICTED: uncharacterized protein LOC100802998 [Glycine max]			PTHR35096,PTHR35096:SF2						AT1G06320.1
Vigun11g089400	Vigun11g089400.1	Vigun11g089400.1.p	Vu11	26904451	26905396	-	PREDICTED: uncharacterized protein LOC100802998 [Glycine max]			PTHR35096,PTHR35096:SF2						AT1G06320.1
Vigun11g089500	Vigun11g089500.1	Vigun11g089500.1.p	Vu11	26939637	26954669	-	subtilisin-like serine protease 2 LENGTH=764	GO:0004252 (serine-type endopeptidase activity), GO:0006508 (proteolysis)	PF00082	PTHR10795,PTHR10795:SF362		3.4.14.10		(1 of 2) PTHR10795//PTHR10795:SF362 - PROPROTEIN CONVERTASE SUBTILISIN/KEXIN // SUBFAMILY NOT NAMED	GO:0006508,GO:0004252	AT2G04160.1	AIR3	Subtilisin-like serine endopeptidase family protein
Vigun11g089600	Vigun11g089600.1	Vigun11g089600.1.p	Vu11	26975562	26976510	-	PREDICTED: uncharacterized protein LOC102668028 [Glycine max]			PTHR35096,PTHR35096:SF2						AT1G06320.1
Vigun11g089700	Vigun11g089700.1	Vigun11g089700.1.p	Vu11	27003570	27004903	-	Cysteine proteinases superfamily protein LENGTH=361	GO:0006508 (proteolysis), GO:0008234 (cysteine-type peptidase activity)	PF08246,PF00112	PTHR12411,PTHR12411:SF297	KOG1543	3.4.22.33	K16292	(1 of 8) K16292 - KDEL-tailed cysteine endopeptidase [EC:3.4.22.-] (CEP, CYSEP)	GO:0008234,GO:0006508	AT5G45890.1	SAG12	senescence-associated gene 12
Vigun11g089800	Vigun11g089800.1	Vigun11g089800.1.p	Vu11	27009301	27009803	-	SAUR-like auxin-responsive protein family LENGTH=99		PF02519	PTHR31929			K14488	(1 of 112) K14488 - SAUR family protein (SAUR)	GO:0009733	AT4G38840.1		SAUR-like auxin-responsive protein family
Vigun11g089900	Vigun11g089900.1	Vigun11g089900.1.p	Vu11	27032102	27033384	+	Protein kinase protein with adenine nucleotide alpha hydrolases-like domain LENGTH=788			PTHR27003,PTHR27003:SF107						AT5G26150.1		protein kinase family protein
Vigun11g090000	Vigun11g090000.1	Vigun11g090000.1.p	Vu11	27038851	27039123	-	SAUR-like auxin-responsive protein family LENGTH=99		PF02519	PTHR31929			K14488	(1 of 112) K14488 - SAUR family protein (SAUR)	GO:0009733	AT4G38840.1		SAUR-like auxin-responsive protein family
Vigun11g090100	Vigun11g090100.1	Vigun11g090100.1.p	Vu11	27039890	27040549	+	SAUR-like auxin-responsive protein family LENGTH=99		PF02519	PTHR31929			K14488	(1 of 112) K14488 - SAUR family protein (SAUR)	GO:0009733	AT4G38840.1		SAUR-like auxin-responsive protein family
Vigun11g090200	Vigun11g090200.1	Vigun11g090200.1.p	Vu11	27069063	27069855	-	SAUR-like auxin-responsive protein family LENGTH=99		PF02519	PTHR31929			K14488	(1 of 112) K14488 - SAUR family protein (SAUR)	GO:0009733	AT4G38840.1		SAUR-like auxin-responsive protein family
Vigun11g090300	Vigun11g090300.1	Vigun11g090300.1.p	Vu11	27071942	27072219	-	SAUR-like auxin-responsive protein family LENGTH=99		PF02519	PTHR31929				(1 of 138) PF02519 - Auxin responsive protein (Auxin_inducible)	GO:0009733	AT4G38840.1		SAUR-like auxin-responsive protein family
Vigun11g090400	Vigun11g090400.1	Vigun11g090400.1.p	Vu11	27073006	27073520	+	SAUR-like auxin-responsive protein family LENGTH=99		PF02519	PTHR31929				(1 of 138) PF02519 - Auxin responsive protein (Auxin_inducible)	GO:0009733	AT4G38840.1		SAUR-like auxin-responsive protein family
Vigun11g090500	Vigun11g090500.1	Vigun11g090500.1.p	Vu11	27077117	27077392	-	SAUR-like auxin-responsive protein family LENGTH=99		PF02519	PTHR31929				(1 of 138) PF02519 - Auxin responsive protein (Auxin_inducible)	GO:0009733	AT4G38840.1		SAUR-like auxin-responsive protein family
Vigun11g090600	Vigun11g090600.1	Vigun11g090600.1.p	Vu11	27078512	27079023	+	SAUR-like auxin-responsive protein family LENGTH=99		PF02519	PTHR31929			K14488	(1 of 112) K14488 - SAUR family protein (SAUR)	GO:0009733	AT4G38840.1		SAUR-like auxin-responsive protein family
Vigun11g090700	Vigun11g090700.1	Vigun11g090700.1.p	Vu11	27080947	27081563	-	SAUR-like auxin-responsive protein family LENGTH=99		PF02519	PTHR31929			K14488	(1 of 112) K14488 - SAUR family protein (SAUR)	GO:0009733	AT4G38840.1		SAUR-like auxin-responsive protein family
Vigun11g090800	Vigun11g090800.1	Vigun11g090800.1.p	Vu11	27082179	27082961	+	SAUR-like auxin-responsive protein family LENGTH=99		PF02519	PTHR31929			K14488	(1 of 112) K14488 - SAUR family protein (SAUR)	GO:0009733	AT4G38840.1		SAUR-like auxin-responsive protein family
Vigun11g090900	Vigun11g090900.1	Vigun11g090900.1.p	Vu11	27083765	27085543	+	SAUR-like auxin-responsive protein family LENGTH=99		PF02519	PTHR31929			K14488	(1 of 112) K14488 - SAUR family protein (SAUR)	GO:0009733	AT4G38840.1		SAUR-like auxin-responsive protein family
Vigun11g091000	Vigun11g091000.1	Vigun11g091000.1.p	Vu11	27101970	27103001	-	Cysteine proteinases superfamily protein LENGTH=361	GO:0006508 (proteolysis), GO:0008234 (cysteine-type peptidase activity)	PF08246,PF00112	PTHR12411,PTHR12411:SF297	KOG1543	3.4.22.33	K16292	(1 of 8) K16292 - KDEL-tailed cysteine endopeptidase [EC:3.4.22.-] (CEP, CYSEP)	GO:0008234,GO:0006508	AT5G45890.1	SAG12	senescence-associated gene 12
Vigun11g091100	Vigun11g091100.1	Vigun11g091100.1.p	Vu11	27104264	27105378	+	Cysteine proteinases superfamily protein LENGTH=361	GO:0006508 (proteolysis), GO:0008234 (cysteine-type peptidase activity)	PF08246,PF00112	PTHR12411,PTHR12411:SF297	KOG1543	3.4.22.33	K16292	(1 of 8) K16292 - KDEL-tailed cysteine endopeptidase [EC:3.4.22.-] (CEP, CYSEP)	GO:0008234,GO:0006508	AT5G45890.1	SAG12	senescence-associated gene 12
Vigun11g091200	Vigun11g091200.1	Vigun11g091200.1.p	Vu11	27143367	27144480	+	PREDICTED: RING finger protein 38-like [Glycine max]	GO:0005515 (protein binding), GO:0008270 (zinc ion binding)	PF13639	PTHR22937,PTHR22937:SF48			K19041	(1 of 5) PTHR22937//PTHR22937:SF48 - RING FINGER CONTAINING PROTEIN // SUBFAMILY NOT NAMED	GO:0008270,GO:0005515	AT1G53190.1		RING/U-box superfamily protein
Vigun11g091300	Vigun11g091300.1	Vigun11g091300.1.p	Vu11	27150272	27150550	+	SAUR-like auxin-responsive protein family LENGTH=90		PF02519	PTHR31929				(1 of 138) PF02519 - Auxin responsive protein (Auxin_inducible)	GO:0009733	AT5G18080.1		SAUR-like auxin-responsive protein family
Vigun11g091400	Vigun11g091400.1	Vigun11g091400.1.p	Vu11	27173857	27175288	+	Cysteine proteinases superfamily protein LENGTH=361	GO:0006508 (proteolysis), GO:0008234 (cysteine-type peptidase activity)	PF08246,PF00112	PTHR12411,PTHR12411:SF297	KOG1543	3.4.22.33	K16292	(1 of 8) K16292 - KDEL-tailed cysteine endopeptidase [EC:3.4.22.-] (CEP, CYSEP)	GO:0008234,GO:0006508	AT5G45890.1	SAG12	senescence-associated gene 12
Vigun11g091500	Vigun11g091500.1	Vigun11g091500.1.p	Vu11	27175390	27176338	+	PREDICTED: uncharacterized protein LOC100802998 [Glycine max]			PTHR35096,PTHR35096:SF2						AT1G06320.1
Vigun11g091600	Vigun11g091600.1	Vigun11g091600.1.p	Vu11	27252918	27254032	-	Cysteine proteinases superfamily protein LENGTH=361	GO:0006508 (proteolysis), GO:0008234 (cysteine-type peptidase activity)	PF08246,PF00112	PTHR12411,PTHR12411:SF297	KOG1543	3.4.22.33	K16292	(1 of 8) K16292 - KDEL-tailed cysteine endopeptidase [EC:3.4.22.-] (CEP, CYSEP)	GO:0008234,GO:0006508	AT5G45890.1	SAG12	senescence-associated gene 12
Vigun11g091700	Vigun11g091700.1	Vigun11g091700.1.p	Vu11	27278776	27279292	-	SAUR-like auxin-responsive protein family LENGTH=99		PF02519	PTHR31929				(1 of 138) PF02519 - Auxin responsive protein (Auxin_inducible)	GO:0009733	AT4G38840.1		SAUR-like auxin-responsive protein family
Vigun11g091800	Vigun11g091800.1	Vigun11g091800.1.p	Vu11	27317756	27318837	-	PREDICTED: RING finger protein 38-like [Glycine max]	GO:0005515 (protein binding), GO:0008270 (zinc ion binding)	PF13639	PTHR22937,PTHR22937:SF48			K19041	(1 of 5) PTHR22937//PTHR22937:SF48 - RING FINGER CONTAINING PROTEIN // SUBFAMILY NOT NAMED	GO:0008270,GO:0005515	AT1G53190.2		RING/U-box superfamily protein
Vigun11g091900	Vigun11g091900.1	Vigun11g091900.1.p	Vu11	27376273	27377354	+	PREDICTED: RING finger protein 38-like [Glycine max]	GO:0005515 (protein binding), GO:0008270 (zinc ion binding)	PF13639	PTHR22937,PTHR22937:SF48			K19041	(1 of 5) PTHR22937//PTHR22937:SF48 - RING FINGER CONTAINING PROTEIN // SUBFAMILY NOT NAMED	GO:0008270,GO:0005515	AT1G53190.1		RING/U-box superfamily protein
Vigun11g092000	Vigun11g092000.1	Vigun11g092000.1.p	Vu11	27398642	27400038	-	Unknown protein
Vigun11g092100	Vigun11g092100.1	Vigun11g092100.1.p	Vu11	27401645	27401923	+	SAUR-like auxin-responsive protein family LENGTH=99		PF02519	PTHR31929			K14488	(1 of 112) K14488 - SAUR family protein (SAUR)	GO:0009733	AT4G38840.1		SAUR-like auxin-responsive protein family
Vigun11g092200	Vigun11g092200.1	Vigun11g092200.1.p	Vu11	27403057	27403656	+	SAUR-like auxin-responsive protein family LENGTH=99		PF02519	PTHR31929				(1 of 138) PF02519 - Auxin responsive protein (Auxin_inducible)	GO:0009733	AT4G38840.1		SAUR-like auxin-responsive protein family
Vigun11g092300	Vigun11g092300.1	Vigun11g092300.1.p	Vu11	27403859	27404890	-	Cysteine proteinases superfamily protein LENGTH=361	GO:0006508 (proteolysis), GO:0008234 (cysteine-type peptidase activity)	PF08246,PF00112	PTHR12411,PTHR12411:SF297	KOG1543	3.4.22.33		(1 of 7) PTHR12411:SF297 - CYSTEINE PROTEASE	GO:0008234,GO:0006508	AT5G45890.1	SAG12	senescence-associated gene 12
Vigun11g092400	Vigun11g092400.1	Vigun11g092400.1.p	Vu11	27405950	27407774	+	Cysteine proteinases superfamily protein LENGTH=361	GO:0006508 (proteolysis), GO:0008234 (cysteine-type peptidase activity)	PF08246,PF00112	PTHR12411,PTHR12411:SF297	KOG1543	3.4.22.33	K16292	(1 of 8) K16292 - KDEL-tailed cysteine endopeptidase [EC:3.4.22.-] (CEP, CYSEP)	GO:0008234,GO:0006508	AT5G45890.1	SAG12	senescence-associated gene 12
Vigun11g092500	Vigun11g092500.1	Vigun11g092500.1.p	Vu11	27408069	27412560	-	ketol-acid reductoisomerase LENGTH=591	GO:0004455 (ketol-acid reductoisomerase activity), GO:0008652 (cellular amino acid biosynthetic process), GO:0009082 (branched-chain amino acid biosynthetic process), GO:0016491 (oxidoreductase activity), GO:0050662 (coenzyme binding), GO:0055114 (oxidation-reduction process)	PF07991,PF01450	PTHR21371,PTHR21371:SF11		1.1.1.86	K00053	(1 of 2) 1.1.1.86 - Ketol-acid reductoisomerase (NADP(+)) / Dihydroxyisovalerate dehydrogenase (isomerizing)	GO:0055114,GO:0009082,GO:0004455,GO:0016491	AT3G58610.1		ketol-acid reductoisomerase
Vigun11g092600	Vigun11g092600.1	Vigun11g092600.1.p	Vu11	27460285	27462343	+	| transcription factor | HC | chr2:4771989-4770207 | 20130731	GO:0046983 (protein dimerization activity)	PF00010	PTHR12565,PTHR12565:SF82				(1 of 1) PTHR12565//PTHR12565:SF82 - STEROL REGULATORY ELEMENT-BINDING PROTEIN // SUBFAMILY NOT NAMED	GO:0046983	AT1G68810.1		basic helix-loop-helix (bHLH) DNA-binding superfamily protein
Vigun11g092700	Vigun11g092700.1	Vigun11g092700.1.p	Vu11	27463169	27466997	+	Methyltransferase type 11 n=1 Tax=Nostoc sp. PCC 7107 RepID=K9QA62_9NOSO	GO:0008152 (metabolic process), GO:0008168 (methyltransferase activity)	PF08241	PTHR10108,PTHR10108:SF706		2.1.1.254		(1 of 1) 2.1.1.254 - Erythromycin 3''-O-methyltransferase	GO:0008168,GO:0008152	AT1G48600.2	AtPMEAMT,PMEAMT	S-adenosyl-L-methionine-dependent methyltransferases superfamily protein
Vigun11g092800	Vigun11g092800.1	Vigun11g092800.1.p	Vu11	27469644	27474127	+	PREDICTED: uncharacterized protein LOC100787752 isoform X6 [Glycine max]			PTHR34659,PTHR34659:SF2						AT2G31130.1
Vigun11g092900	Vigun11g092900.1	Vigun11g092900.1.p	Vu11	27501153	27504253	+	PREDICTED: protein YLS7-like [Glycine max]		PF14416,PF13839	PTHR32285,PTHR32285:SF71				(1 of 2) PTHR32285:SF71 - PROTEIN TRICHOME BIREFRINGENCE-LIKE 39-RELATED		AT2G42570.1	TBL39	TRICHOME BIREFRINGENCE-LIKE 39
Vigun11g093000	Vigun11g093000.1	Vigun11g093000.1.p	Vu11	27516998	27518169	+	PREDICTED: stress response protein NST1-like isoform X2 [Glycine max]									AT2G42560.1		late embryogenesis abundant domain-containing protein / LEA domain-containing protein
Vigun11g093100	Vigun11g093100.1	Vigun11g093100.1.p	Vu11	27525949	27530847	-	general transcription factor group E6 LENGTH=369	GO:0005515 (protein binding)	PF00439,PF17035	PTHR22880,PTHR22880:SF172				(1 of 2) PTHR22880:SF172 - TRANSCRIPTION FACTOR GTE3, CHLOROPLASTIC-RELATED	GO:0005515	AT1G06230.1	GTE4	global transcription factor group E4
Vigun11g093200	Vigun11g093200.1	Vigun11g093200.1.p	Vu11	27569321	27569605	+	| Clavata3/ESR (CLE) gene family member MtCLE12 | HC | chr4:30800276-30800791 | 20130731			PTHR36016						AT2G31085.1	CLE6	CLAVATA3/ESR-RELATED 6
Vigun11g093300	Vigun11g093300.1	Vigun11g093300.1.p	Vu11	27587444	27588003	-	Unknown protein
Vigun11g093400	Vigun11g093400.1	Vigun11g093400.1.p	Vu11	27591990	27594176	-	Pentatricopeptide repeat (PPR) superfamily protein LENGTH=741	GO:0005515 (protein binding)	PF01535,PF13041	PTHR24015,PTHR24015:SF53				(1 of 207) PF01535//PF13041 - PPR repeat (PPR) // PPR repeat family (PPR_2)		AT3G58590.1		Pentatricopeptide repeat (PPR) superfamily protein
Vigun11g093500	Vigun11g093500.1	Vigun11g093500.1.p	Vu11	27594246	27596000	-	Unknown protein
Vigun11g093600	Vigun11g093600.1	Vigun11g093600.1.p	Vu11	27620387	27622270	+	PREDICTED: nuclear transcription factor Y subunit A-3-like isoform X4 [Glycine max]			PTHR12632,PTHR12632:SF12				(1 of 3) PTHR12632:SF12 - NUCLEAR TRANSCRIPTION FACTOR Y SUBUNIT A-3-RELATED	GO:0006355,GO:0003700
Vigun11g093700	Vigun11g093700.1	Vigun11g093700.1.p	Vu11	27622790	27624325	-	Pentatricopeptide repeat (PPR) superfamily protein LENGTH=697	GO:0005515 (protein binding)	PF13041,PF01535	PTHR24015,PTHR24015:SF447				(1 of 207) PF01535//PF13041 - PPR repeat (PPR) // PPR repeat family (PPR_2)		AT2G13600.1		Pentatricopeptide repeat (PPR) superfamily protein
Vigun11g093800	Vigun11g093800.1	Vigun11g093800.1.p	Vu11	27635661	27640877	+	Pentatricopeptide repeat (PPR) superfamily protein LENGTH=741	GO:0005515 (protein binding)	PF01535,PF13041	PTHR24015,PTHR24015:SF53				(1 of 207) PF01535//PF13041 - PPR repeat (PPR) // PPR repeat family (PPR_2)		AT3G58590.1		Pentatricopeptide repeat (PPR) superfamily protein
Vigun11g093900	Vigun11g093900.1	Vigun11g093900.1.p	Vu11	27651496	27659635	-	Pentatricopeptide repeat (PPR) superfamily protein LENGTH=741		PF01535,PF13041	PTHR24015,PTHR24015:SF53				(1 of 207) PF01535//PF13041 - PPR repeat (PPR) // PPR repeat family (PPR_2)		AT3G58590.1		Pentatricopeptide repeat (PPR) superfamily protein
Vigun11g094000	Vigun11g094000.1	Vigun11g094000.1.p	Vu11	27674440	27676940	+	PREDICTED: transcription factor TCP2-like isoform X4 [Glycine max]		PF03634	PTHR31072,PTHR31072:SF13				(1 of 28) PF03634 - TCP family transcription factor (TCP)		AT3G15030.2	MEE35,TCP4	TCP family transcription factor 4
Vigun11g094100	Vigun11g094100.1	Vigun11g094100.1.p	Vu11	27677900	27681700	+	Pentatricopeptide repeat (PPR) superfamily protein LENGTH=741	GO:0005515 (protein binding)	PF01535,PF13041	PTHR24015,PTHR24015:SF53				(1 of 207) PF01535//PF13041 - PPR repeat (PPR) // PPR repeat family (PPR_2)		AT3G58590.1		Pentatricopeptide repeat (PPR) superfamily protein
Vigun11g094200	Vigun11g094200.1	Vigun11g094200.1.p	Vu11	27689144	27692410	-	Pentatricopeptide repeat (PPR) superfamily protein LENGTH=697	GO:0005515 (protein binding)	PF13041,PF01535	PTHR24015,PTHR24015:SF447				(1 of 207) PF01535//PF13041 - PPR repeat (PPR) // PPR repeat family (PPR_2)		AT2G13600.1		Pentatricopeptide repeat (PPR) superfamily protein
Vigun11g094300	Vigun11g094300.1	Vigun11g094300.1.p	Vu11	27698849	27700013	+	Chitinase family protein LENGTH=265	GO:0004568 (chitinase activity), GO:0005975 (carbohydrate metabolic process), GO:0006032 (chitin catabolic process), GO:0008061 (chitin binding), GO:0016998 (cell wall macromolecule catabolic process)	PF00187,PF00182	PTHR22595,PTHR22595:SF61	KOG4742	3.2.1.14	K01183	(1 of 3) PTHR22595//PTHR22595:SF61 - CHITINASE-RELATED // SUBFAMILY NOT NAMED	GO:0008061,GO:0016998,GO:0006032,GO:0004568	AT3G54420.1	ATCHITIV,ATEP3,CHIV,EP3	homolog of carrot EP3-3 chitinase
Vigun11g094400	Vigun11g094400.1	Vigun11g094400.1.p	Vu11	27700139	27700654	-	unknown protein; FUNCTIONS IN: molecular_function unknown; INVOLVED IN: N-terminal protein myristoylation; LOCATED IN: cellular_component unknown; EXPRESSED IN: 22 plant structures; EXPRESSED DURING: 13 growth stages; Has 27 Blast hits to 27 proteins in 12 species: Archae - 0; Bacteria - 0; Metazoa - 0; Fungi - 0; Plants - 27; Viruses - 0; Other Eukaryotes - 0 (source: NCBI BLink). LENGTH=169			PTHR36743,PTHR36743:SF1						AT2G43540.1
Vigun11g094500	Vigun11g094500.1	Vigun11g094500.1.p	Vu11	27700869	27702255	+	PREDICTED: pentatricopeptide repeat-containing protein At1g62350-like [Glycine max]		PF01535,PF13041	PTHR24015,PTHR24015:SF525				(1 of 207) PF01535//PF13041 - PPR repeat (PPR) // PPR repeat family (PPR_2)		AT5G09320.1	VPS9B	Vacuolar sorting protein 9 (VPS9) domain
Vigun11g094600	Vigun11g094600.1	Vigun11g094600.1.p	Vu11	27702367	27704225	-	Ypt/rab-specific GTPase-activating protein GYP1 n=2 Tax=Pseudozyma RepID=M9MIP3_PSEA3	GO:0005097 (Rab GTPase activator activity), GO:0032313 (regulation of Rab GTPase activity)	PF00566	PTHR22957,PTHR22957:SF26				(1 of 3) PTHR22957:SF26 - PROTEIN TBC-3, ISOFORM B		AT2G30710.1		Ypt/Rab-GAP domain of gyp1p superfamily protein
Vigun11g094700	Vigun11g094700.1	Vigun11g094700.1.p	Vu11	27714892	27718639	+	PREDICTED: transcription factor TCP2-like isoform X4 [Glycine max]		PF03634	PTHR31072,PTHR31072:SF13				(1 of 28) PF03634 - TCP family transcription factor (TCP)		AT3G15030.2	MEE35,TCP4	TCP family transcription factor 4
Vigun11g094800	Vigun11g094800.1	Vigun11g094800.1.p	Vu11	27723370	27724131	+	RING-H2 finger protein 2B LENGTH=147	GO:0005515 (protein binding), GO:0008270 (zinc ion binding)	PF13639	PTHR14155,PTHR14155:SF179			K19038	(1 of 4) K19038 - E3 ubiquitin-protein ligase ATL41 [EC:6.3.2.19] (ATL41)	GO:0008270,GO:0005515	AT2G42360.1		RING/U-box superfamily protein
Vigun11g094900	Vigun11g094900.1	Vigun11g094900.1.p	Vu11	27724872	27726710	-	PREDICTED: glucan endo-1,3-beta-glucosidase-like protein 1-like [Glycine max]		PF07983	PTHR32227,PTHR32227:SF91				(1 of 2) PTHR32227:SF91 - GLUCAN ENDO-1,3-BETA-GLUCOSIDASE-LIKE PROTEIN 1		AT3G58100.1	PDCB5	plasmodesmata callose-binding protein 5
Vigun11g095000	Vigun11g095000.1	Vigun11g095000.1.p	Vu11	27738556	27741257	+	unknown protein; FUNCTIONS IN: molecular_function unknown; INVOLVED IN: biological_process unknown; LOCATED IN: cellular_component unknown; BEST Arabidopsis thaliana protein match is: unknown protein . LENGTH=754			PTHR35120,PTHR35120:SF2						AT3G58110.1
Vigun11g095100	Vigun11g095100.1	Vigun11g095100.1.p	Vu11	27757915	27761712	-	bZIP family transcription factor LENGTH=300	GO:0003700 (sequence-specific DNA binding transcription factor activity), GO:0043565 (sequence-specific DNA binding)	PF07716	PTHR13301,PTHR13301:SF69				(1 of 3) PTHR13301:SF69 - BASIC HELIX-LOOP-HELIX DOMAIN-CONTAINING PROTEIN	GO:0043565,GO:0006355,GO:0003700	AT3G58120.1	ATBZIP61,BZIP61	Basic-leucine zipper (bZIP) transcription factor family protein
Vigun11g095200	Vigun11g095200.1	Vigun11g095200.1.p	Vu11	27776509	27780543	-	| glucosidase II beta subunit-like protein | HC | chr4:30708724-30710878 | 20130731	GO:0005515 (protein binding)	PF12999	PTHR12630,PTHR12630:SF7			K08288	(1 of 1) PTHR12630:SF7 - EXPRESSED PROTEIN		AT2G42390.1		protein kinase C substrate, heavy chain-related
Vigun11g095300	Vigun11g095300.1	Vigun11g095300.1.p	Vu11	27792388	27792957	-	LOB domain-containing protein 2 LENGTH=206		PF03195	PTHR31301,PTHR31301:SF19				(1 of 1) PTHR31301:SF19 - LOB DOMAIN-CONTAINING PROTEIN 2		AT1G06280.1	LBD2	LOB domain-containing protein 2
Vigun11g095400	Vigun11g095400.1	Vigun11g095400.1.p	Vu11	27802239	27804521	+	PREDICTED: rac-like GTP-binding protein 7-like [Glycine max]	GO:0005525 (GTP binding), GO:0005622 (intracellular), GO:0006184 (GTP catabolic process), GO:0007165 (signal transduction), GO:0007264 (small GTPase mediated signal transduction), GO:0015031 (protein transport), GO:0016020 (membrane)	PF08477	PTHR24072,PTHR24072:SF167	KOG0393		K04392	(1 of 2) PTHR24072:SF167 - RAC-LIKE GTP-BINDING PROTEIN ARAC2	GO:0007264,GO:0005525	AT4G35020.2	ARAC3,ATROP6,RAC3,RHO1PS,ROP6	RAC-like 3
Vigun11g095500	Vigun11g095500.1	Vigun11g095500.1.p	Vu11	27834125	27850526	+	| GTP-binding protein TypA/BipA | HC | chr4:30669016-30656018 | 20130731	GO:0003924 (GTPase activity), GO:0005525 (GTP binding)	PF01926,PF03144,PF00679	PTHR23115,PTHR23115:SF14		3.6.5.3	K06207	(1 of 1) PTHR23115:SF14 - ELONGATION FACTOR FAMILY PROTEIN	GO:0005525	AT2G31060.2		elongation factor family protein
Vigun11g095600	Vigun11g095600.1	Vigun11g095600.1.p	Vu11	27853425	27857040	+	PREDICTED: GTP-binding nuclear protein Ran-3-like [Glycine max]	GO:0003924 (GTPase activity), GO:0005525 (GTP binding), GO:0005622 (intracellular), GO:0006184 (GTP catabolic process), GO:0006886 (intracellular protein transport), GO:0006913 (nucleocytoplasmic transport), GO:0007165 (signal transduction), GO:0007264 (small GTPase mediated signal transduction), GO:0015031 (protein transport), GO:0016020 (membrane)	PF00025	PTHR24073,PTHR24073:SF551	KOG0087		K07904	(1 of 1) PTHR24073:SF551 - RAS-RELATED PROTEIN RABA1I	GO:0005525	AT5G60860.1	AtRABA1f,RABA1f	RAB GTPase homolog A1F
Vigun11g095700	Vigun11g095700.1	Vigun11g095700.1.p	Vu11	27870384	27877567	+	acyl-CoA oxidase 3 LENGTH=675	GO:0003995 (acyl-CoA dehydrogenase activity), GO:0003997 (acyl-CoA oxidase activity), GO:0005777 (peroxisome), GO:0006631 (fatty acid metabolic process), GO:0006635 (fatty acid beta-oxidation), GO:0008152 (metabolic process), GO:0050660 (flavin adenine dinucleotide binding), GO:0055114 (oxidation-reduction process)	PF00441,PF02770,PF01756	PTHR10909,PTHR10909:SF11		1.3.3.6	K00232	(1 of 1) PTHR10909:SF11 - ACYL-COENZYME A OXIDASE-LIKE PROTEIN	GO:0055114,GO:0016627,GO:0003995,GO:0006635,GO:0005777,GO:0003997	AT1G06290.1	ACX3,ATACX3	acyl-CoA oxidase 3
Vigun11g095800	Vigun11g095800.1	Vigun11g095800.1.p	Vu11	27890534	27892941	+	UDP-Glycosyltransferase superfamily protein LENGTH=442	GO:0008152 (metabolic process)		PTHR11926,PTHR11926:SF356		2.4.1.297		(1 of 10) 2.4.1.297 - Anthocyanidin 3-O-glucoside 2''-O-glucosyltransferase	GO:0016758,GO:0008152	AT5G54060.1	UF3GT	UDP-glucose:flavonoid 3-o-glucosyltransferase
Vigun11g095900	Vigun11g095900.1	Vigun11g095900.1.p	Vu11	27903962	27907867	-	PREDICTED: transcription factor VOZ1-like isoform X2 [Glycine max]			PTHR33873,PTHR33873:SF4						AT1G28520.2	ATVOZ1,VOZ1	vascular plant one zinc finger protein
Vigun11g096000	Vigun11g096000.1	Vigun11g096000.1.p	Vu11	27909476	27912991	-	Optic atrophy 3 protein (OPA3) LENGTH=171		PF07047	PTHR12499,PTHR12499:SF2	KOG3335			(1 of 2) PTHR12499 - OPTIC ATROPHY 3 PROTEIN OPA3		AT1G28510.1		Optic atrophy 3 protein (OPA3)
Vigun11g096100	Vigun11g096100.1	Vigun11g096100.1.p	Vu11	27937695	27943693	+	MAK16 protein-related LENGTH=303		PF04874,PF01778	PTHR23405,PTHR23405:SF4	KOG3064		K14831	(1 of 1) K14831 - protein MAK16 (MAK16)		AT1G23280.1		MAK16 protein-related
Vigun11g096200	Vigun11g096200.1	Vigun11g096200.1.p	Vu11	27999283	28001087	-	O-methyltransferase family protein LENGTH=325	GO:0008168 (methyltransferase activity), GO:0008171 (O-methyltransferase activity), GO:0046983 (protein dimerization activity)	PF08100,PF00891	PTHR11746,PTHR11746:SF83	KOG3178			(1 of 18) PTHR11746//PTHR11746:SF83 - O-METHYLTRANSFERASE // SUBFAMILY NOT NAMED	GO:0046983,GO:0008171	AT4G35160.1		O-methyltransferase family protein
Vigun11g096300	Vigun11g096300.1	Vigun11g096300.1.p	Vu11	28019648	28021327	-	Unknown protein
Vigun11g096400	Vigun11g096400.1	Vigun11g096400.1.p	Vu11	28026263	28027329	+	Unknown protein
Vigun11g096500	Vigun11g096500.1	Vigun11g096500.1.p	Vu11	28096161	28098151	+	O-methyltransferase family protein LENGTH=382	GO:0008168 (methyltransferase activity), GO:0008171 (O-methyltransferase activity), GO:0046983 (protein dimerization activity)	PF08100,PF00891	PTHR11746,PTHR11746:SF83	KOG3178			(1 of 18) PTHR11746//PTHR11746:SF83 - O-METHYLTRANSFERASE // SUBFAMILY NOT NAMED	GO:0046983,GO:0008171	AT4G35150.1		O-methyltransferase family protein
Vigun11g096600	Vigun11g096600.1	Vigun11g096600.1.p	Vu11	28152781	28153501	-	respiratory burst oxidase homolog B LENGTH=843			PTHR11972,PTHR11972:SF54		1.6.3.1		(1 of 4) PTHR11972:SF54 - RESPIRATORY BURST OXIDASE HOMOLOG PROTEIN H-RELATED		AT5G60010.1		ferric reductase-like transmembrane component family protein
Vigun11g096700	Vigun11g096700.1	Vigun11g096700.1.p	Vu11	28206666	28207694	+	PREDICTED: thaumatin-like protein 1a-like [Glycine max]		PF00314	PTHR31048,PTHR31048:SF32				(1 of 34) PF00314 - Thaumatin family (Thaumatin)		AT1G75040.1	PR-5,PR5	pathogenesis-related gene 5
Vigun11g096800	Vigun11g096800.1	Vigun11g096800.1.p	Vu11	28267829	28269067	+	O-methyltransferase family protein LENGTH=382	GO:0008171 (O-methyltransferase activity), GO:0046983 (protein dimerization activity)	PF08100,PF00891	PTHR11746,PTHR11746:SF83				(1 of 18) PTHR11746//PTHR11746:SF83 - O-METHYLTRANSFERASE // SUBFAMILY NOT NAMED	GO:0046983,GO:0008171	AT4G35160.1		O-methyltransferase family protein
Vigun11g096900	Vigun11g096900.1	Vigun11g096900.1.p	Vu11	28321403	28323172	+	O-methyltransferase family protein LENGTH=382	GO:0008168 (methyltransferase activity), GO:0008171 (O-methyltransferase activity), GO:0046983 (protein dimerization activity)	PF08100,PF00891	PTHR11746,PTHR11746:SF83	KOG3178			(1 of 18) PTHR11746//PTHR11746:SF83 - O-METHYLTRANSFERASE // SUBFAMILY NOT NAMED	GO:0046983,GO:0008171	AT4G35160.1		O-methyltransferase family protein
Vigun11g097000	Vigun11g097000.1	Vigun11g097000.1.p	Vu11	28364872	28366649	+	O-methyltransferase family protein LENGTH=382	GO:0008168 (methyltransferase activity), GO:0008171 (O-methyltransferase activity), GO:0046983 (protein dimerization activity)	PF08100,PF00891	PTHR11746,PTHR11746:SF83	KOG3178			(1 of 18) PTHR11746//PTHR11746:SF83 - O-METHYLTRANSFERASE // SUBFAMILY NOT NAMED	GO:0046983,GO:0008171	AT4G35160.1		O-methyltransferase family protein
Vigun11g097100	Vigun11g097100.1	Vigun11g097100.1.p	Vu11	28421850	28423251	-	O-methyltransferase 1 LENGTH=363	GO:0008168 (methyltransferase activity), GO:0008171 (O-methyltransferase activity)	PF00891	PTHR11746,PTHR11746:SF83	KOG3178			(1 of 18) PTHR11746//PTHR11746:SF83 - O-METHYLTRANSFERASE // SUBFAMILY NOT NAMED	GO:0008171	AT4G35160.1		O-methyltransferase family protein
Vigun11g097200	Vigun11g097200.1	Vigun11g097200.1.p	Vu11	28450461	28451940	+	O-methyltransferase family protein LENGTH=382	GO:0008168 (methyltransferase activity), GO:0008171 (O-methyltransferase activity), GO:0046983 (protein dimerization activity)	PF08100,PF00891	PTHR11746,PTHR11746:SF83	KOG3178			(1 of 18) PTHR11746//PTHR11746:SF83 - O-METHYLTRANSFERASE // SUBFAMILY NOT NAMED	GO:0046983,GO:0008171	AT4G35160.1		O-methyltransferase family protein
Vigun11g097300	Vigun11g097300.1	Vigun11g097300.1.p	Vu11	28533688	28535301	-	O-methyltransferase family protein LENGTH=382	GO:0008168 (methyltransferase activity), GO:0008171 (O-methyltransferase activity), GO:0046983 (protein dimerization activity)	PF08100,PF00891	PTHR11746,PTHR11746:SF83	KOG3178			(1 of 18) PTHR11746//PTHR11746:SF83 - O-METHYLTRANSFERASE // SUBFAMILY NOT NAMED	GO:0046983,GO:0008171	AT4G35160.1		O-methyltransferase family protein
Vigun11g097400	Vigun11g097400.1	Vigun11g097400.1.p	Vu11	28613578	28619947	-	| carbonic anhydrase family protein | HC | chr5:27838008-27834404 | 20130731
Vigun11g097500	Vigun11g097500.1	Vigun11g097500.1.p	Vu11	28644638	28645782	+	| proliferation-associated 2G4-like protein | HC | chr7:25548129-25553250 | 20130731			PTHR10804,PTHR10804:SF11		3.4.11.18		(1 of 3) PTHR10804:SF11 - PROLIFERATION-ASSOCIATED PROTEIN 2G4		AT3G51800.1	ATEBP1,ATG2,EBP1	metallopeptidase M24 family protein
Vigun11g097600	Vigun11g097600.1	Vigun11g097600.1.p	Vu11	28652620	28654402	-	O-methyltransferase family protein LENGTH=382	GO:0008168 (methyltransferase activity), GO:0008171 (O-methyltransferase activity), GO:0046983 (protein dimerization activity)	PF08100,PF00891	PTHR11746,PTHR11746:SF83	KOG3178			(1 of 18) PTHR11746//PTHR11746:SF83 - O-METHYLTRANSFERASE // SUBFAMILY NOT NAMED	GO:0046983,GO:0008171	AT4G35160.1		O-methyltransferase family protein
Vigun11g097700	Vigun11g097700.1	Vigun11g097700.1.p	Vu11	28684709	28686278	-	O-methyltransferase family protein LENGTH=382	GO:0008168 (methyltransferase activity), GO:0008171 (O-methyltransferase activity), GO:0046983 (protein dimerization activity)	PF08100,PF00891	PTHR11746,PTHR11746:SF83	KOG3178			(1 of 18) PTHR11746//PTHR11746:SF83 - O-METHYLTRANSFERASE // SUBFAMILY NOT NAMED	GO:0046983,GO:0008171	AT4G35160.1		O-methyltransferase family protein
Vigun11g097800	Vigun11g097800.1	Vigun11g097800.1.p	Vu11	28755120	28756896	-	O-methyltransferase family protein LENGTH=325	GO:0008171 (O-methyltransferase activity), GO:0046983 (protein dimerization activity)	PF08100,PF00891	PTHR11746,PTHR11746:SF83	KOG3178			(1 of 18) PTHR11746//PTHR11746:SF83 - O-METHYLTRANSFERASE // SUBFAMILY NOT NAMED	GO:0046983,GO:0008171	AT4G35160.1		O-methyltransferase family protein
Vigun11g097900	Vigun11g097900.1	Vigun11g097900.1.p	Vu11	28804064	28805191	-	O-methyltransferase family protein LENGTH=382	GO:0008168 (methyltransferase activity), GO:0008171 (O-methyltransferase activity), GO:0046983 (protein dimerization activity)	PF08100,PF00891	PTHR11746,PTHR11746:SF83	KOG3178			(1 of 18) PTHR11746//PTHR11746:SF83 - O-METHYLTRANSFERASE // SUBFAMILY NOT NAMED	GO:0046983,GO:0008171	AT4G35160.1		O-methyltransferase family protein
Vigun11g098000	Vigun11g098000.1	Vigun11g098000.1.p	Vu11	28820549	28821676	+	O-methyltransferase family protein LENGTH=382	GO:0008168 (methyltransferase activity), GO:0008171 (O-methyltransferase activity), GO:0046983 (protein dimerization activity)	PF08100,PF00891	PTHR11746,PTHR11746:SF83	KOG3178			(1 of 18) PTHR11746//PTHR11746:SF83 - O-METHYLTRANSFERASE // SUBFAMILY NOT NAMED	GO:0046983,GO:0008171	AT4G35160.1		O-methyltransferase family protein
Vigun11g098100	Vigun11g098100.1	Vigun11g098100.1.p	Vu11	28839251	28841332	-	| allergen gly M Bd 28 kDa protein | HC | chr2:39920114-39922534 | 20130731	GO:0045735 (nutrient reservoir activity)	PF00190	PTHR31189,PTHR31189:SF3				(1 of 28) PF00190 - Cupin (Cupin_1)	GO:0045735	AT3G22640.1	PAP85	cupin family protein
Vigun11g098200	Vigun11g098200.1	Vigun11g098200.1.p	Vu11	28892156	28893650	+	O-methyltransferase family protein LENGTH=382	GO:0008168 (methyltransferase activity), GO:0008171 (O-methyltransferase activity), GO:0046983 (protein dimerization activity)	PF08100,PF00891	PTHR11746,PTHR11746:SF83	KOG3178			(1 of 18) PTHR11746//PTHR11746:SF83 - O-METHYLTRANSFERASE // SUBFAMILY NOT NAMED	GO:0046983,GO:0008171	AT4G35160.1		O-methyltransferase family protein
Vigun11g098300	Vigun11g098300.1	Vigun11g098300.1.p	Vu11	28951057	28951473	+	| leguminosin group486 secreted peptide | HC | chr1:25794041-25794424 | 20130731		PF05938	PTHR31232				(1 of 49) PF05938 - Plant self-incompatibility protein S1 (Self-incomp_S1)		AT1G04645.1		Plant self-incompatibility protein S1 family
Vigun11g098400	Vigun11g098400.1	Vigun11g098400.1.p	Vu11	28971472	28972182	-	| leguminosin group486 secreted peptide | HC | chr1:25794041-25794424 | 20130731		PF05938	PTHR31232				(1 of 49) PF05938 - Plant self-incompatibility protein S1 (Self-incomp_S1)		AT1G04645.1		Plant self-incompatibility protein S1 family
Vigun11g098500	Vigun11g098500.1	Vigun11g098500.1.p	Vu11	29007964	29014268	+	PREDICTED: MLO-like protein 12-like [Glycine max]	GO:0006952 (defense response), GO:0016021 (integral component of membrane)	PF03094	PTHR31942,PTHR31942:SF16			K08472	(1 of 18) K08472 - mlo protein (MLO)	GO:0016021,GO:0006952	AT2G39200.1	ATMLO12,MLO12	Seven transmembrane MLO family protein
Vigun11g098600	Vigun11g098600.1	Vigun11g098600.1.p	Vu11	29035020	29035859	+	Glutaredoxin family protein LENGTH=150	GO:0009055 (electron carrier activity), GO:0015035 (protein disulfide oxidoreductase activity), GO:0045454 (cell redox homeostasis)	PF00462	PTHR10168,PTHR10168:SF111	KOG1752	1.8.1.9		(1 of 2) PTHR10168:SF111 - MONOTHIOL GLUTAREDOXIN-S13	GO:0045454,GO:0015035,GO:0009055	AT1G28480.1	GRX480,roxy19	Thioredoxin superfamily protein
Vigun11g098700	Vigun11g098700.1	Vigun11g098700.1.p	Vu11	29044863	29046413	+	GDSL-like Lipase/Acylhydrolase superfamily protein LENGTH=367	GO:0006629 (lipid metabolic process), GO:0016787 (hydrolase activity)		PTHR22835,PTHR22835:SF116		3.1.1.3		(1 of 11) PTHR22835//PTHR22835:SF116 - ZINC FINGER FYVE DOMAIN CONTAINING PROTEIN // SUBFAMILY NOT NAMED		AT1G71691.2		GDSL-like Lipase/Acylhydrolase superfamily protein
Vigun11g098800	Vigun11g098800.1	Vigun11g098800.1.p	Vu11	29053721	29055573	+	GDSL-like Lipase/Acylhydrolase superfamily protein LENGTH=384	GO:0006629 (lipid metabolic process), GO:0016787 (hydrolase activity)	PF00657	PTHR22835,PTHR22835:SF116		3.1.1.3		(1 of 11) PTHR22835//PTHR22835:SF116 - ZINC FINGER FYVE DOMAIN CONTAINING PROTEIN // SUBFAMILY NOT NAMED	GO:0016788	AT1G71691.2		GDSL-like Lipase/Acylhydrolase superfamily protein
Vigun11g098900	Vigun11g098900.1	Vigun11g098900.1.p	Vu11	29070755	29074594	-	PREDICTED: uncharacterized protein LOC102660628 [Glycine max]			PTHR37260,PTHR37260:SF1						AT5G44150.1
Vigun11g099000	Vigun11g099000.1	Vigun11g099000.1.p	Vu11	29101666	29105172	+	PREDICTED: zinc finger protein MAGPIE-like [Glycine max]	GO:0003676 (nucleic acid binding), GO:0046872 (metal ion binding)		PTHR10593,PTHR10593:SF26				(1 of 2) PTHR10593//PTHR10593:SF26 - SERINE/THREONINE-PROTEIN KINASE RIO // SUBFAMILY NOT NAMED		AT1G03840.1	MGP	C2H2 and C2HC zinc fingers superfamily protein
